# Supplementary material for: EgSPEECHLESS Responses to Salt Stress by Regulating Stomatal Development in Oil Palm
Source: Int J Mol Sci. 2022 Apr 22;23(9):4659. doi: 10.3390/ijms23094659 (PMC9105668; doi:10.3390/ijms23094659)
Supplement: Supplementary file 1 [file ijms-23-04659-s001.zip]

Archive with 4 entries (2 files):
- ijms-1671294-supplementary/ijms-1671294-suppl/
- ijms-1671294-supplementary/ijms-1671294-suppl/Supplemental Table.xlsx
- ijms-1671294-supplementary/ijms-1671294-suppl/~$plemental figure legends.docx
- ijms-1671294-supplementary/
