# Supplementary material for: EgSPEECHLESS Responses to Salt Stress by Regulating Stomatal Development in Oil Palm
Source: Int J Mol Sci. 2022 Apr 22;23(9):4659. doi: 10.3390/ijms23094659 (PMC9105668; doi:10.3390/ijms23094659)
Supplement: Supplementary file 1 [file ijms-23-04659-s001.zip › ijms-1671294-supplementary/ijms-1671294-suppl/Supplemental Table.xlsx]

## Sheet: Supplemental Table S1
Supplementary Tables for the paper entitled "EgSPEECHLESS responses to salt stress by regulating stomatal development in oil palm "
Zhuojun Song1, Le Wang 1, Chong Cheong Lai1, Zituo Yang, May Lee 1 and Gen Hua Yue1, 2 *
1 Molecular Population Genetics and Breeding Group, Temasek Life Sciences Laboratory, 1 Research Link, National University of Singapore, Singapore 117604
2 Department of Biological Sciences, National University of Singapore, 14 Science Drive 4, Singapore 117543
* Correspondence: Dr. G.H. Yue
Temasek Life Sciences Laboratory, 1 Research Link, National University of Singapore, 117604 Singapore; Tel: +65-68727405; Fax: +65-68727007; Email: genhua@tll.org.sg
SUPPLEMENTAL TABLE S1. All the DEGs and their annotations in each group
Egu_ID	Genebank_ID	Group	Gene Name	Regulation	log2FoldChange	pvalue	Expression pattern	Function	Go items
Egu000025	XP_010914784.1	100 mM	T7B11_7	Up	7.46118	7.74594e-06	cauline leaf	enables zinc ion binding	other binding
Egu000110	XP_010914713.2	100 mM	green fluorescent seed 12	Up	6.94039	5.65084e-05	cauline leaf	acts upstream of or within defense response to bacterium	response to stress
Egu000187	XP_010914623.1	100 mM	0	Up	6.88753	7.6386e-05	cauline leaf	enables RNA helicase activity	catalytic activity
Egu000295	XP_010914725.1	100 mM	0	Up	6.76988	0.000105214	cauline leaf	involved in SCF-dependent proteasomal ubiquitin-dependent protein catabolic process	catabolic process
Egu000339	XP_010914424.1	100 mM	0	Up	6.78208	0.000115479	cauline leaf	located in cytosolic ribosome	cytosol
Egu000377	XP_010904772.1	100 mM	#N/A	Up	6.75906	0.000119614	root	located in plasma membrane	plasma membrane
Egu000385	XP_010904764.1	100 mM	HST1	Up	6.72478	0.000153587	cauline leaf	acts upstream of or within miRNA export from nucleus	transport
Egu000396	XP_029118112.1	100 mM	AtSOD1	Up	6.69075	0.000160848	fruit	involved in cellular response to salt stress	response to abiotic stimulus
Egu000477	XP_010914287.2	100 mM	TAC14	Up	6.6781	0.00016982	cauline leaf	enables protein binding	protein binding
Egu000512	XP_029118723.1	100 mM	AAH	Up	6.67035	0.000186623	cauline leaf	acts upstream of or within purine nucleobase catabolic process	nucleobase-containing compound metabolic process
Egu000554	XP_010914175.1	100 mM	(Japanese for nucleus) 4	Up	6.60805	0.00020241	cauline leaf	located in trans-Golgi network	other intracellular components
Egu000654	YP_006073143.1	100 mM	0	Up	6.61313	0.000206799	cauline leaf	located in chloroplast envelope	other intracellular components
Egu000672	XP_010914046.2	100 mM	Tic55	Up	6.64981	0.000217256	cauline leaf	located in chloroplast	chloroplast
Egu000706	XP_010905037.1	100 mM	0	Up	6.64711	0.000223578	cauline leaf	part of transcription factor TFIIH holo complex	nucleoplasm
Egu000794	XP_010942133.1	100 mM	ATS6A.2	Up	6.60356	0.000251901	cauline leaf	acts upstream of or within proteasomal protein catabolic process	catabolic process
Egu000806	XP_010942147.1	100 mM	proteasome beta subunit C1	Up	6.54583	0.000252125	vascular leaf	acts upstream of or within ubiquitin-dependent protein catabolic process	other metabolic processes
Egu000817	XP_010942156.1	100 mM	AtTRS120	Up	6.60053	0.000286268	cauline leaf	is active in trans-Golgi network	other intracellular components
Egu000847	XP_019701274.1	100 mM	ATMBD9	Up	5.89496	0.000323382	cauline leaf	involved in histone H4 acetylation	cellular protein modification process
Egu000851	XP_010942220.1	100 mM	#N/A	Up	6.4444	0.000343703	#N/A	enablesmolecular_function	unknown molecular functions
Egu000899	XP_010942604.1	100 mM	acetoacetyl-CoA thiolase 1	Up	6.59001	0.000343806	cauline leaf	involved infatty acid beta-oxidation	lipid metabolic process
Egu000912	XP_010942589.1	100 mM	MIF21_11	Up	6.44561	0.000349313	cauline leaf	located in chloroplast thylakoid	other intracellular components
Egu000920	XP_010942570.1	100 mM	0	Up	6.65353	0.000357085	cauline leaf	located innucleus	nucleus
Egu000981	XP_010914012.1	100 mM	0	Up	5.87021	0.000360512	cauline leaf	located inGolgi apparatus	Golgi apparatus
Egu000996	XP_010913981.1	100 mM	#N/A	Up	6.41973	0.000372737	#N/A	involved inregulation of transcription by RNA polymerase II	other metabolic processes
Egu001357	XP_010913470.1	100 mM	F28I8_26	Up	6.47405	0.000373715	cauline leaf	located in chloroplast	chloroplast
Egu001445	XP_010910594.2	100 mM	0	Up	6.42729	0.000390113	cauline leaf	involved in ubiquitin-dependent ERAD pathway	other metabolic processes
Egu001663	XP_019703982.1	100 mM	0	Up	5.8223	0.000421859	cauline leaf	enablesserine-type endopeptidase activity	hydrolase activity
Egu001733	XP_019703265.1	100 mM	#N/A	Up	6.87266	0.000467956	#N/A	part ofIno80 complex	nucleus
Egu001737	XP_010913243.1	100 mM	ATPEX5	Up	5.99319	0.000482506	cauline leaf	involved inprotein import into peroxisome matrix, docking	other cellular processes
Egu001743	XP_010913259.1	100 mM	K24C1_5	Up	6.37174	0.000483358	cauline leaf	located innucleus	nucleus
Egu001772	XP_010942299.1	100 mM	CLPD	Up	6.44516	0.000484535	cauline leaf	located in chloroplast	chloroplast
Egu001831	XP_010942358.1	100 mM	transaldolase 2	Up	6.38901	0.000515576	cauline leaf	involved inpentose-phosphate shunt	generation of precursor metabolites and energy
Egu001869	XP_010910524.1	100 mM	ATSKL1	Up	6.32479	0.000522174	cauline leaf	is active in chloroplast	chloroplast
Egu002103	XP_010912986.1	100 mM	AtNBR1	Up	6.32711	0.000561827	cauline leaf	enables protein binding	protein binding
Egu002150	XP_010912918.2	100 mM	embryo defective 1006	Up	6.36478	0.000628796	cauline leaf	acts upstream of or withinembryo development ending in seed dormancy	post-embryonic development
Egu002172	#N/A	100 mM	cytochrome P450	Up	6.32813	0.000635915	shoot apex	enablesheme binding	other binding
Egu002355	XP_019704329.1	100 mM	F12G12_21	Up	6.27138	0.000643277	cauline leaf	acts upstream of or withinnegative regulation of defense response to bacterium	response to biotic stimulus
Egu002362	XP_019704254.1	100 mM	UPF3	Up	6.26883	0.00068547	cauline leaf	involved injasmonic acid mediated signaling pathway	response to chemical
Egu002442	XP_010912545.1	100 mM	isocitrate dehydrogenase V	Up	6.2624	0.000701412	cauline leaf	acts upstream of or withinisocitrate metabolic process	other cellular processes
Egu002697	XP_010912195.1	100 mM	#N/A	Up	5.6588	0.000701556	#N/A	involved inglycolytic process	generation of precursor metabolites and energy
Egu002754	XP_010942846.1	100 mM	MIF21_11	Up	6.37787	0.00071029	cauline leaf	located in chloroplast thylakoid	other intracellular components
Egu002811	XP_010943348.1	100 mM	K15E6_5	Up	6.27218	0.000723129	cauline leaf	involved inbiological_process	unknown biological processes
Egu002913	XP_010912173.1	100 mM	T29E15_22	Up	4.95852	0.000729545	cauline leaf	enables protein binding	protein binding
Egu003058	XP_010906008.1	100 mM	plastid transcriptionally active 17	Up	6.241	0.00076276	cauline leaf	located in chloroplast	chloroplast
Egu003059	XP_029117041.1	100 mM	F7H2_8	Up	5.62845	0.000781376	cauline leaf	located inmitochondrion	mitochondrion
Egu003098	#N/A	100 mM	#N/A	Up	6.24316	0.000795632	#N/A	#N/A	#N/A
Egu003174	XP_019702572.1	100 mM	K16F4_8	Up	6.16219	0.00109233	cauline leaf	enablesnuclear export signal receptor activity	other molecular functions
Egu003653	XP_010911333.3	100 mM	#N/A	Up	6.16972	0.00115418	#N/A	located inGolgi apparatus	Golgi apparatus
Egu003659	XP_010911306.1	100 mM	plastidic type i signal peptidase 1	Up	6.07672	0.00121915	cauline leaf	located in plasma membrane	plasma membrane
Egu003782	XP_010928309.1	100 mM	#N/A	Up	6.14013	0.00122032	#N/A	located inextracellular region	extracellular region
Egu003785	XP_010925075.1	100 mM	F14O23_9	Up	6.16883	0.00122089	cauline leaf	involved inphosphatidylinositol dephosphorylation	other cellular processes
Egu003794	XP_019709301.1	100 mM	SRCAP	Up	6.09086	0.00122733	apical meristem	enablesATP hydrolysis activity	hydrolase activity
Egu003939	#N/A	100 mM	ATVPS53	Up	6.08566	0.00129639	cauline leaf	located inGolgi membrane	other membranes
Egu004198	XP_010941527.1	100 mM	PIR2	Up	6.07151	0.00134496	cauline leaf	acts upstream of or withinresponse to salt stress	response to stress
Egu004206	XP_019708944.1	100 mM	CNGC6	Up	6.04638	0.00135094	cauline leaf	enablesion channel activity	transporter activity
Egu004318	XP_029117136.1	100 mM	ESD6	Up	6.04741	0.00141007	cauline leaf	acts upstream of or withinnegative regulation of transcription, DNA-templated	nucleobase-containing compound metabolic process
Egu004530	XP_010908023.1	100 mM	T9J22_17	Up	6.04486	0.00143277	cauline leaf	located in chloroplast	chloroplast
Egu004668	XP_010939052.1	100 mM	T4P13_26	Up	6.0376	0.00143721	cauline leaf	acts upstream of or withincircadian rhythm	circadian rhythm
Egu004818	XP_019710269.1	100 mM	T9J14_23	Up	6.09725	0.00143829	cauline leaf	located in chloroplast	chloroplast
Egu005032	XP_010934640.1	100 mM	embryo defective 2734	Up	5.58022	0.00144203	cauline leaf	enables protein binding	protein binding
Egu005086	XP_010934067.2	100 mM	VAMP726	Up	5.43187	0.00147651	cauline leaf	located in plasma membrane	plasma membrane
Egu005277	XP_010929000.1	100 mM	CHROMATIN REMODELING 9	Up	6.05408	0.0015253	cauline leaf	located innucleus	nucleus
Egu005350	XP_010930104.1	100 mM	0	Up	6.01714	0.0015533	cauline leaf	is active inmembrane	other membranes
Egu005383	XP_029122860.1	100 mM	#N/A	Up	5.40824	0.0015971	#N/A	enablesADP binding	nucleotide binding
Egu005749	#N/A	100 mM	#N/A	Up	6.02566	0.0016355	#N/A	#N/A	#N/A
Egu005848	XP_010922383.1	100 mM	#N/A	Up	5.44336	0.00164044	#N/A	located innucleus	nucleus
Egu005894	XP_010923020.1	100 mM	PDE332	Up	6.54967	0.001653	fruit	located in chloroplast thylakoid	chloroplast
Egu005980	XP_029121690.1	100 mM	UNE3	Up	6.01107	0.00165368	cauline leaf	located in chloroplast	chloroplast
Egu006117	XP_010925859.1	100 mM	DEF2	Up	5.38246	0.00169076	cauline leaf	involved inpeptidyl-methionine modification	cellular protein modification process
Egu006131	XP_019703313.1	100 mM	RSM3	Up	6.02034	0.00171415	inflorescence meristem	located innucleus	nucleus
Egu006318	XP_029120755.1	100 mM	F18A17_20	Up	5.3537	0.00181565	cauline leaf	involved inbiological_process	unknown biological processes
Egu006327	XP_010920655.1	100 mM	acyl activating enzyme 13	Up	5.97913	0.00181723	cauline leaf	enablesmalonyl-CoA synthetase activity	catalytic activity
Egu006328	XP_010920675.1	100 mM	thioredoxin-dependent peroxidase 1	Up	5.35935	0.00182561	fruit	located in plasma membrane	plasma membrane
Egu006344	XP_010917678.1	100 mM	0	Up	5.95533	0.00184897	cauline leaf	located inmitochondrion	mitochondrion
Egu006359	#N/A	100 mM	#N/A	Up	5.9456	0.00185056	#N/A	acts upstream of or within cellular response to phosphate starvation	other cellular processes
Egu006397	XP_010918320.1	100 mM	F25I24_140	Up	6.14466	0.00185068	cauline leaf	involved inprotein ubiquitination	cellular protein modification process
Egu006465	XP_029120354.1	100 mM	#N/A	Up	5.98169	0.00194163	#N/A	located in plasma membrane	plasma membrane
Egu006546	XP_010915966.2	100 mM	#N/A	Up	5.98096	0.0020665	#N/A	enables protein binding	protein binding
Egu006682	XP_010914343.1	100 mM	MNB8_2	Up	5.32774	0.00209191	cauline leaf	involved inbiological_process	unknown biological processes
Egu006806	XP_019708639.1	100 mM	CSLG3	Up	5.31164	0.00210948	shoot apex	enablescellulose synthase activity	transferase activity
Egu006814	XP_010912111.1	100 mM	F6F22_26	Up	5.91587	0.00213753	cauline leaf	located innucleus	nucleus
Egu006873	XP_010906842.1	100 mM	#N/A	Up	5.89703	0.0021647	root	located inmitochondrion	mitochondrion
Egu007029	XP_029119575.1	100 mM	RING-H2 group F2A	Up	5.28749	0.00222141	cauline leaf	located innucleus	nucleus
Egu007090	XP_010917841.1	100 mM	AtRPP6L2	Up	5.90745	0.00224629	cauline leaf	involved inpolyadenylation-dependent RNA catabolic process	nucleobase-containing compound metabolic process
Egu007126	XP_010917704.1	100 mM	F21M12_29	Up	5.90846	0.00229686	cauline leaf	enablesSUMO-specific endopeptidase activity	catalytic activity
Egu007175	#N/A	100 mM	#N/A	Up	6.0122	0.00233736	#N/A	#N/A	#N/A
Egu007203	XP_010917792.1	100 mM	0	Up	5.90658	0.00235674	cauline leaf	located in chloroplast	chloroplast
Egu008813	XP_010915684.1	100 mM	SPEECHLESS	Up	3.26268	0.00235985	shoot apex	involved inregulation of stomatal complex development	anatomical structure development
Egu007362	XP_010908972.1	100 mM	embryo defective 2734	Up	5.90723	0.00237115	cauline leaf	enables protein binding	protein binding
Egu007855	#N/A	100 mM	AtAPY6	Up	5.87557	0.00240107	cauline leaf	acts upstream of or withinanther dehiscence	reproduction
Egu007971	XP_010916902.1	100 mM	ATACX2	Up	5.86865	0.00244436	cauline leaf	acts upstream of or withinfatty acid beta-oxidation	other metabolic processes
Egu007988	XP_029119344.1	100 mM	HMA6	Up	6.03192	0.0024473	root	enablesP-type divalent copper transporter activity	transporter activity
Egu008258	XP_010916423.1	100 mM	T21H19_60	Up	5.89098	0.0024806	cauline leaf	located in chloroplast	chloroplast
Egu008542	XP_010916056.1	100 mM	NTMC2T6.1	Up	4.82515	0.00252964	cauline leaf	located inplant-type vacuole	vacuole
Egu008660	XP_010915911.1	100 mM	tRNAse Z4	Up	5.89259	0.0025358	cauline leaf	enables3'-tRNA processing endoribonuclease activity	nuclease activity
Egu008897	XP_010915594.2	100 mM	T18K17_17	Up	5.85689	0.00254547	cauline leaf	located in chloroplast	chloroplast
Egu008999	XP_010915459.1	100 mM	citrate synthase 3	Up	5.21898	0.0027054	cauline leaf	is active inmitochondrial matrix	mitochondrion
Egu009112	XP_010915306.1	100 mM	#N/A	Up	5.86306	0.00271116	#N/A	involved inregulation of photoperiodism, flowering	multicellular organism development
Egu009183	XP_019705172.1	100 mM	MHM17_18	Up	5.86043	0.00271693	cauline leaf	acts upstream of or withinresponse to abiotic stimulus	response to abiotic stimulus
Egu009243	#N/A	100 mM	#N/A	Up	5.8367	0.00280571	#N/A	#N/A	#N/A
Egu009374	XP_010914961.1	100 mM	ATNTT1	Up	5.90676	0.00280834	#N/A	located in chloroplast envelope	chloroplast
Egu009614	XP_019705559.1	100 mM	T20D1_20	Up	5.85365	0.00290577	cauline leaf	located in chloroplast inner membrane	other membranes
Egu009639	XP_010920456.1	100 mM	F10D13_28	Up	5.82859	0.00291674	cauline leaf	enablesmolecular_function	unknown molecular functions
Egu009752	XP_010920327.1	100 mM	#N/A	Up	5.8874	0.00303108	#N/A	part ofcommitment complex	nucleus
Egu009753	XP_010920326.1	100 mM	F11F19_17	Up	5.25409	0.00304888	cauline leaf	enables RNA helicase activity	catalytic activity
Egu009881	XP_010920142.1	100 mM	#N/A	Up	4.40532	0.00308791	#N/A	is active innucleolus	nucleolus
Egu010076	XP_010911014.1	100 mM	MLP-like protein 423	Up	5.2164	0.00314536	fruit	involved inabscisic acid-activated signaling pathway	other cellular processes
Egu010202	XP_010919833.1	100 mM	0	Up	5.35427	0.00318951	cauline leaf	enablesunfolded protein binding	protein binding
Egu010266	XP_010919743.1	100 mM	#N/A	Up	5.81135	0.0031937	#N/A	located in chloroplast	chloroplast
Egu010267	XP_019705665.1	100 mM	#N/A	Up	5.7784	0.00325366	#N/A	located in chloroplast	chloroplast
Egu010303	XP_010919692.1	100 mM	0	Up	4.27856	0.00325737	cauline leaf	enablespalmitoyl hydrolase activity	hydrolase activity
Egu010306	XP_010919688.1	100 mM	cationic amino acid transporter 9	Up	5.81876	0.0032644	root	involved intransmembrane transport	transport
Egu010463	XP_019705519.1	100 mM	EMB133	Up	5.24397	0.00327931	cauline leaf	involved intubulin complex assembly	other cellular processes
Egu010531	XP_029119932.1	100 mM	HSC70-5	Up	5.77264	0.00338595	fruit	enablesATP binding	nucleotide binding
Egu010614	XP_010919240.1	100 mM	NRPD6A	Up	5.83086	0.00342459	cauline leaf	involved intranscription, DNA-templated	nucleobase-containing compound metabolic process
Egu010721	XP_010919131.1	100 mM	#N/A	Up	5.77968	0.00344874	#N/A	located in plasma membrane	plasma membrane
Egu010894	XP_010918851.1	100 mM	0	Up	4.70465	0.00347134	cauline leaf	involved inbiological_process	unknown biological processes
Egu010918	XP_029119817.1	100 mM	CHR20	Up	4.04044	0.00348106	cauline leaf	located innucleus	nucleus
Egu010934	XP_019705798.1	100 mM	RRP44A	Up	5.76723	0.00349406	cauline leaf	enablesendonuclease activity	nuclease activity
Egu010941	XP_029119808.1	100 mM	AtRZPF34	Up	4.09963	0.00352898	cauline leaf	acts upstream of or withinregulation of stomatal opening	other cellular processes
Egu011039	XP_010918799.1	100 mM	0	Up	3.99828	0.00358852	cauline leaf	located incytoplasm	cytoplasm
Egu011157	XP_010918649.1	100 mM	MFC19_2	Up	5.19182	0.00359925	cauline leaf	involved inregulation of apoptotic process	cell death
Egu011401	XP_010918456.1	100 mM	F12B17_20	Up	5.81542	0.0037203	cauline leaf	acts upstream of or withinnuclear-transcribed mRNA catabolic process, non-stop decay	other metabolic processes
Egu011475	XP_010911611.2	100 mM	F24O1_3	Up	5.20594	0.00379171	cauline leaf	involved inregulation of transcription by RNA polymerase II	nucleobase-containing compound metabolic process
Egu011647	XP_019702666.1	100 mM	F20H23_18	Up	5.10757	0.0037933	cauline leaf	located innucleus	nucleus
Egu011795	XP_010910720.2	100 mM	ATPUB44	Up	5.11988	0.00385809	flower bud	involved innegative regulation of abscisic acid biosynthetic process	other metabolic processes
Egu012173	XP_010920545.1	100 mM	F2O15_18	Up	5.1046	0.00387601	cauline leaf	involved inphosphatidylcholine biosynthetic process	biosynthetic process
Egu012281	XP_010920701.1	100 mM	#N/A	Up	5.7888	0.00393091	root	located inmitochondrion	mitochondrion
Egu012342	XP_010920973.1	100 mM	T32A17_100	Up	4.66185	0.00397544	cauline leaf	acts upstream of or withinmetabolite repair	other metabolic processes
Egu012497	XP_010921020.1	100 mM	0	Up	5.80978	0.00402726	cauline leaf	involved inbiological_process	unknown biological processes
Egu012500	XP_010921022.1	100 mM	EMBRYO DEFECTIVE 3147	Up	5.11355	0.00417301	cauline leaf	located in chloroplast stroma	chloroplast
Egu012546	XP_010921079.1	100 mM	MCK7_28	Up	5.87437	0.00417714	cauline leaf	involved inribosome-associated ubiquitin-dependent protein catabolic process	other cellular processes
Egu012593	XP_029120338.1	100 mM	ABC1-like kinase 3	Up	5.77083	0.00432535	cauline leaf	involved inplastoglobule organization	cellular component organization
Egu012691	XP_010921269.1	100 mM	Negative on TATA less2a	Up	5.75988	0.00451774	cauline leaf	located innucleus	nucleus
Egu012699	#N/A	100 mM	NO CATALASE ACTIVITY 1	Up	5.06588	0.00464541	cauline leaf	enablesubiquitin protein ligase activity	transferase activity
Egu012785	XP_010921402.1	100 mM	#N/A	Up	5.05106	0.00475791	#N/A	enablesmolecular_function	unknown molecular functions
Egu012871	XP_019706318.1	100 mM	#N/A	Up	4.03922	0.00480637	#N/A	enablestranscription coregulator activity	transcription regulator activity
Egu012949	XP_010921599.1	100 mM	0	Up	4.58666	0.00485867	cauline leaf	located incytoplasm	cytoplasm
Egu013168	XP_010921872.1	100 mM	eukaryotic release factor 1-3	Up	5.89174	0.004977	vascular leaf	enablessequence-specific mRNA binding	RNA binding
Egu013206	XP_010921908.1	100 mM	ubiquitin-specific protease 24	Up	5.01651	0.00498345	cauline leaf	located innucleus	nucleus
Egu013931	XP_010922723.1	100 mM	#N/A	Up	4.00735	0.00502199	#N/A	involved inintracellular signal transduction	signal transduction
Egu014026	XP_010922612.1	100 mM	TRANSLOCON AT THE INNER ENVELOPE MEMBRANE OF CHLOROPLASTS 56	Up	5.00624	0.00514311	cauline leaf	is active in chloroplast inner membrane	chloroplast
Egu014089	XP_029120625.1	100 mM	#N/A	Up	3.81606	0.00532459	#N/A	#N/A	#N/A
Egu014212	XP_029123920.1	100 mM	0	Up	4.58123	0.00550713	cauline leaf	located in cytosolic small ribosomal subunit	ribosome
Egu014366	XP_010923189.1	100 mM	DEI1	Up	4.99988	0.00553551	cauline leaf	acts upstream of or withinembryo development ending in seed dormancy	post-embryonic development
Egu014413	XP_010923141.1	100 mM	T13E11_13	Up	4.6192	0.0055554	cauline leaf	located inmitochondrion	mitochondrion
Egu014447	XP_010923099.1	100 mM	PHT4	Up	4.96115	0.00562319	cauline leaf	located in chloroplast envelope	chloroplast
Egu014565	XP_019709014.1	100 mM	AtAARE	Up	3.78834	0.00581114	cauline leaf	located in chloroplast	chloroplast
Egu014839	XP_029122853.1	100 mM	#N/A	Up	4.99729	0.00593192	#N/A	enablesADP binding	other binding
Egu014918	XP_010932348.1	100 mM	0	Up	3.89687	0.00599594	cauline leaf	enablesphosphatidylinositol binding	lipid binding
Egu015140	XP_010932120.1	100 mM	OVA3	Up	4.96471	0.00618682	cauline leaf	acts upstream of or withinplant ovule development	anatomical structure development
Egu015171	XP_029122786.1	100 mM	MPF21_11	Up	4.51869	0.00624005	cauline leaf	located inmitochondrion	mitochondrion
Egu015177	gi|1201296895|gb|OUZ99929.1|	100 mM	T23K23_24	Up	4.88926	0.00699582	cauline leaf	involved inbiological_process	unknown biological processes
Egu015232	XP_010941480.1	100 mM	0	Up	4.41809	0.00755823	cauline leaf	involved inprotein phosphorylation	other cellular processes
Egu015314	XP_019711182.1	100 mM	PKDM7B	Up	4.9504	0.00803043	cauline leaf	involved inphotoperiodism, flowering	post-embryonic development
Egu015502	XP_010941769.1	100 mM	T9J14_7	Up	4.82705	0.00805797	shoot apex	located incytoplasm	cytoplasm
Egu015573	XP_010931649.1	100 mM	0	Up	4.15375	0.00812315	cauline leaf	located incytoplasm	cytoplasm
Egu015622	XP_010931695.1	100 mM	PUM24	Up	4.05486	0.00856287	cauline leaf	enables RNA binding	RNA binding
Egu015807	XP_010931939.1	100 mM	mitogen-activated protein kinase 16	Up	4.8005	0.00857372	cauline leaf	involved inprotein phosphorylation	other cellular processes
Egu015874	XP_010931558.1	100 mM	F13E7_20	Up	4.36325	0.00872996	shoot apex	involved inresponse to hydrogen peroxide	response to stress
Egu015935	XP_010904721.1	100 mM	Defective Accumulation of Cytochrome b6/f complex	Up	4.43115	0.00876905	cauline leaf	located in chloroplast thylakoid membrane	plastid
Egu016056	XP_010931378.1	100 mM	F3K23_20	Up	3.73272	0.00884275	cauline leaf	located innucleus	nucleus
Egu016126	XP_010931299.1	100 mM	MNC17_12	Up	4.81821	0.00922721	cauline leaf	located inextracellular region	extracellular region
Egu016135	XP_010906831.1	100 mM	FER4	Up	4.8193	0.00928852	vascular leaf	enablesferrous iron binding	other binding
Egu016147	XP_010907871.1	100 mM	UDP-glucose pyrophosphorylase 3	Up	4.82914	0.00934081	cauline leaf	involved inUDP-N-acetylglucosamine biosynthetic process	biosynthetic process
Egu016153	XP_019702554.1	100 mM	MOS5	Up	4.33631	0.00971013	cauline leaf	involved inprotein modification by small protein conjugation	cellular protein modification process
Egu016540	XP_010927355.1	100 mM	ATAVP3	Up	3.65248	0.00974381	cauline leaf	located inplant-type vacuole	vacuole
Egu016555	XP_010927336.1	100 mM	T21F11_10	Up	4.76232	0.00989908	cauline leaf	acts upstream of or within ubiquitin-dependent protein catabolic process	catabolic process
Egu016556	XP_010927335.1	100 mM	calmodulin-binding protein 60a	Up	4.31367	0.0101965	root	involved inregulation of salicylic acid biosynthetic process	other cellular processes
Egu016664	XP_010927528.1	100 mM	CLPB-M	Up	3.78417	0.0102479	cauline leaf	located in chloroplast envelope	plastid
Egu016682	XP_010927548.1	100 mM	ATPROT1	Up	4.75244	0.0102509	phloem	enablesL-proline transmembrane transporter activity	transporter activity
Egu016795	XP_010905143.1	100 mM	F25G13_100	Up	2.99058	0.0102798	cauline leaf	located in chloroplast thylakoid membrane	chloroplast
Egu016842	gi|672164894|ref|XP_008802335.1|	100 mM	F26H11_15	Up	3.73928	0.0109069	shoot apex	located inmitochondrion	mitochondrion
Egu016872	XP_010909835.1	100 mM	0	Up	4.72326	0.0109385	cauline leaf	enablesdouble-stranded DNA binding	DNA binding
Egu016877	XP_010927760.1	100 mM	0	Up	4.29646	0.0109519	cauline leaf	located inmitochondrion	mitochondrion
Egu016953	XP_010927794.1	100 mM	#N/A	Up	4.75962	0.0110586	#N/A	enablesubiquinol-cytochrome-c reductase activity	catalytic activity
Egu017003	XP_019703074.2	100 mM	#N/A	Up	4.31068	0.0112693	vascular leaf	involved inpositive regulation of gibberellin biosynthetic process	other cellular processes
Egu017081	XP_029117875.1	100 mM	IDM1	Up	3.93072	0.011696	shoot apex	acts upstream of or within histone H3-K23 acetylation	other metabolic processes
Egu017125	XP_010907571.1	100 mM	lysyl-tRNA synthetase 1	Up	5.80058	0.0122912	cauline leaf	enableslysine-tRNA ligase activity	catalytic activity
Egu017406	XP_019707669.1	100 mM	BBX7	Up	3.57907	0.0124427	cauline leaf	enablestranscription cis-regulatory region binding	DNA binding
Egu017498	XP_029121935.1	100 mM	0	Up	4.65764	0.012831	shoot apex	located innucleus	nucleus
Egu017579	XP_010928434.1	100 mM	ENR1	Up	3.77413	0.0128517	fruit	located inmitochondrion	mitochondrion
Egu017648	XP_010928345.2	100 mM	#N/A	Up	5.92824	0.0133399	root	acts upstream of or withinresponse to cold	response to abiotic stimulus
Egu017668	XP_010928318.1	100 mM	SPS1F	Up	4.63048	0.0134767	cauline leaf	located in plasma membrane	plasma membrane
Egu017782	XP_010928603.1	100 mM	ALDH2	Up	3.78864	0.0135502	cauline leaf	located incytosol	cytosol
Egu017840	NP_001291355.1	100 mM	TPT1	Up	4.60909	0.0137651	cauline leaf	located in chloroplast	chloroplast
Egu018013	XP_010928993.1	100 mM	#N/A	Up	3.57936	0.0137745	root	located in plasma membrane	plasma membrane
Egu018014	XP_019707793.1	100 mM	F23H14_3	Up	3.92768	0.01446	cauline leaf	acts upstream of or withinregulation of transcription, DNA-templated	biosynthetic process
Egu018061	XP_010929058.1	100 mM	AtSIA1	Up	3.33719	0.0154245	cauline leaf	involved inregulation of response to reactive oxygen species	response to stress
Egu018269	XP_029122142.1	100 mM	HOPW1-1-interacting 2	Up	3.59295	0.0157176	cauline leaf	located in plasma membrane	plasma membrane
Egu018317	XP_019707805.1	100 mM	histone acetyltransferase of the CBP family 12	Up	2.51149	0.0159558	cauline leaf	involved inpositive regulation of transcription by RNA polymerase II	biosynthetic process
Egu018339	NP_001290488.1	100 mM	acetyl Co-enzyme a carboxylase biotin carboxylase subunit	Up	3.70942	0.0164058	vascular leaf	enablesbiotin carboxylase activity	catalytic activity
Egu018460	XP_010925339.1	100 mM	F17A8_180	Up	3.15682	0.0167107	cauline leaf	involved inbiological_process	unknown biological processes
Egu018573	XP_010925483.1	100 mM	F11A6.6	Up	3.40811	0.0167472	root	involved inpeptidyl-serine dephosphorylation	other cellular processes
Egu018648	XP_010925578.1	100 mM	STH3	Up	3.69943	0.0168176	cauline leaf	acts upstream of or withinregulation of transcription, DNA-templated	biosynthetic process
Egu018896	XP_019707533.1	100 mM	AtMYB3R4	Up	3.27539	0.0170371	cauline leaf	involved inpositive regulation of transcription, DNA-templated	biosynthetic process
Egu018946	XP_010925939.1	100 mM	F7F23_4	Up	3.51841	0.0184122	cauline leaf	is active in chloroplast thylakoid membrane	plastid
Egu019024	XP_010904852.1	100 mM	target of AVRB operation1	Up	4.0794	0.0185054	shoot apex	located in chloroplast	chloroplast
Egu019100	XP_010926097.1	100 mM	CI76	Up	4.06165	0.0186599	cultured plant cell	located inplastid	plastid
Egu019280	XP_010926425.1	100 mM	nuclear factor Y	Up	3.98186	0.0191582	cauline leaf	enablestranscription cis-regulatory region binding	DNA binding
Egu019402	XP_019707579.1	100 mM	0	Up	3.62792	0.0195259	root hair cell	located in plasma membrane	plasma membrane
Egu019407	XP_010926248.1	100 mM	T19P19_70	Up	2.61983	0.0198485	cauline leaf	located incytoplasm	cytoplasm
Egu019497	XP_029121498.1	100 mM	0	Up	3.75613	0.0201658	cauline leaf	involved in7-methylguanosine mRNA capping	other metabolic processes
Egu019557	XP_010906171.1	100 mM	#N/A	Up	3.46248	0.0202948	#N/A	located innucleus	nucleus
Egu019692	XP_010926820.1	100 mM	LEAF CURLING RESPONSIVENESS	Up	3.82337	0.0204482	cauline leaf	acts upstream of or withinregulation of auxin mediated signaling pathway	other cellular processes
Egu019872	XP_010943713.1	100 mM	histidine-containing phosphotransmitter 1	Up	4.07933	0.0208769	cauline leaf	acts upstream of or withinphosphorylation	other cellular processes
Egu019901	XP_019702068.1	100 mM	T27G7_6	Up	3.81935	0.0212361	cauline leaf	involved inmaturation of LSU-rRNA	other metabolic processes
Egu020038	#N/A	100 mM	#N/A	Up	4.00293	0.0212576	#N/A	#N/A	#N/A
Egu020156	XP_010926929.1	100 mM	ovarian tumor domain (OTU)-containing DUB (deubiquitilating enzyme) 5	Up	4.03152	0.0214335	cauline leaf	located incytoplasm	cytoplasm
Egu020197	XP_019707525.1	100 mM	#N/A	Up	3.73625	0.0218352	#N/A	acts upstream of or withinribonucleotide biosynthetic process	other metabolic processes
Egu020296	XP_019707460.1	100 mM	HOPW1-1-interacting 2	Up	3.37075	0.022324	cauline leaf	located in plasma membrane	plasma membrane
Egu020510	XP_010925082.1	100 mM	F17A8_180	Up	3.57407	0.0223459	cauline leaf	involved inbiological_process	unknown biological processes
Egu020630	XP_010924912.1	100 mM	2A phosphatase associated protein of 46 kD	Up	3.58602	0.0224393	whole plant	acts upstream of or withinresponse to cold	response to stress
Egu020644	XP_010924891.1	100 mM	#N/A	Up	3.70297	0.0230879	root	is active incytosol	cytosol
Egu020649	XP_010924881.1	100 mM	ATAPG7	Up	2.9848	0.0238081	cauline leaf	involved inpiecemeal microautophagy of the nucleus	other metabolic processes
Egu020724	XP_010924771.1	100 mM	Reticulan like protein B3	Up	3.99947	0.0239845	cauline leaf	involved inendoplasmic reticulum tubular network organization	cellular component organization
Egu020951	XP_010924585.1	100 mM	CURVATURE THYLAKOID 1C	Up	3.9476	0.0240199	cauline leaf	located in chloroplast thylakoid membrane	thylakoid
Egu021183	XP_029120990.1	100 mM	DRB1	Up	3.34609	0.0244073	cauline leaf	acts upstream of or withinmRNA cleavage involved in gene silencing by miRNA	other cellular processes
Egu021203	XP_010924165.1	100 mM	UNE3	Up	3.85891	0.0244563	cauline leaf	located in chloroplast	chloroplast
Egu021269	XP_010922910.1	100 mM	F27F5_8	Up	2.61739	0.0245946	cauline leaf	located inplasmodesma	other cellular components
Egu021527	XP_010923966.1	100 mM	SGP1	Up	3.69296	0.0249784	cauline leaf	enablesGTP binding	nucleotide binding
Egu021620	XP_010910189.1	100 mM	PRH-26	Up	3.93899	0.0250389	cauline leaf	enablesoxidoreductase activity, acting on a sulfur group of donors, disulfide as acceptor	catalytic activity
Egu021701	XP_010907321.1	100 mM	#N/A	Up	2.63461	0.0251806	#N/A	located in chloroplast	chloroplast
Egu021716	XP_010909035.1	100 mM	branched-chain alpha-keto acid decarboxylase E1 beta subunit	Up	3.3244	0.0254794	cauline leaf	involved inbranched-chain amino acid catabolic process	catabolic process
Egu021847	XP_010904650.1	100 mM	anac021	Up	3.93047	0.0255782	inflorescence meristem	acts upstream of or withinlateral root development	anatomical structure development
Egu022239	XP_010923458.1	100 mM	phosphoglycerate kinase 1	Up	3.49192	0.0259986	fruit	located innucleus	nucleus
Egu022327	XP_010923361.1	100 mM	tubulin alpha-5	Up	2.51765	0.0264837	#N/A	acts upstream of or withinmicrotubule-based process	other cellular processes
Egu022482	XP_010907133.1	100 mM	0	Up	2.2557	0.0265643	cauline leaf	enablesmetalloaminopeptidase activity	catalytic activity
Egu022680	XP_010930912.1	100 mM	#N/A	Up	3.47045	0.0266478	#N/A	located inendoplasmic reticulum	endoplasmic reticulum
Egu022681	#N/A	100 mM	nicotinate phosphoribosyltransferase 1	Up	3.97169	0.0271568	cauline leaf	enablesnicotinate phosphoribosyltransferase activity	catalytic activity
Egu022781	XP_010930748.1	100 mM	PED3	Up	2.23955	0.0273318	cauline leaf	involved inlipid catabolic process	catabolic process
Egu022852	XP_010930645.1	100 mM	MAPKKK3	Up	2.68237	0.0277372	cauline leaf	acts upstream of or withinregulation of defense response to bacterium	response to external stimulus
Egu023056	XP_010930337.1	100 mM	ATGHBDH	Up	3.61305	0.0277927	cauline leaf	located inmitochondrion	mitochondrion
Egu023273	XP_029122422.1	100 mM	FAR1-related sequence 6	Up	3.29752	0.0278829	cauline leaf	involved inregulation of transcription, DNA-templated	biosynthetic process
Egu023288	XP_010930267.1	100 mM	NIN-like protein 8	Up	4.69417	0.0283564	cauline leaf	acts upstream of or withinregulation of transcription, DNA-templated	other cellular processes
Egu023716	XP_010907235.1	100 mM	MNC17_7	Up	2.87402	0.0287815	shoot apex	located in cytosolic ribosome	cytosol
Egu023803	XP_010929746.1	100 mM	F20M17_22	Up	3.92252	0.0291705	cauline leaf	located inmitochondrion	mitochondrion
Egu023946	XP_010929569.1	100 mM	#N/A	Up	3.2376	0.0296379	#N/A	enablesamino acid binding	other binding
Egu024066	XP_010929488.1	100 mM	aminophospholipid ATPase 2	Up	2.1728	0.0297867	cauline leaf	enablesATPase-coupled intramembrane lipid transporter activity	transporter activity
Egu024127	XP_010906913.1	100 mM	DAYSLEEPER	Up	3.84235	0.0302863	cauline leaf	enables protein dimerization activity	protein binding
Egu024260	XP_010936251.1	100 mM	T16L1_160	Up	2.19442	0.0304997	cauline leaf	enablesL-galactose dehydrogenase activity	catalytic activity
Egu024278	XP_010936271.1	100 mM	F22H5_20	Up	2.44935	0.0311173	cauline leaf	enablesphosphatidylinositol transfer activity	transporter activity
Egu024331	XP_010936414.1	100 mM	0	Up	3.59218	0.0312093	cauline leaf	located incytoplasm	cytoplasm
Egu024873	XP_010906348.1	100 mM	AP22_96	Up	3.09823	0.0312733	cauline leaf	located in chloroplast envelope	other intracellular components
Egu024900	XP_029123740.1	100 mM	ATATM	Up	3.70252	0.0315469	trichome	acts upstream of or withinhomologous chromosome pairing at meiosis	cell cycle
Egu024901	XP_010936716.1	100 mM	#N/A	Up	3.8603	0.0316218	#N/A	located in cytosolic small ribosomal subunit	ribosome
Egu024964	XP_010936797.1	100 mM	F2P9_6	Up	3.59075	0.0316827	cauline leaf	located in chloroplast	chloroplast
Egu025046	XP_010936863.1	100 mM	ATPAP17	Up	3.8524	0.0317619	cauline leaf	enablesacid phosphatase activity	hydrolase activity
Egu025209	XP_010937279.1	100 mM	TIF3K1	Up	3.84857	0.0320294	cauline leaf	involved inregulation of translational initiation	protein metabolic process
Egu025261	XP_010937192.1	100 mM	PnsB4	Up	3.08576	0.0325323	cauline leaf	located in chloroplast thylakoid membrane	plastid
Egu025380	XP_010937048.1	100 mM	stress enhanced protein 2	Up	3.62087	0.0326174	cauline leaf	located in chloroplast thylakoid membrane	other membranes
Egu025595	XP_010942663.1	100 mM	ubiquitin-specific protease 16	Up	2.84136	0.0327278	cauline leaf	involved inprotein deubiquitination	cellular protein modification process
Egu025812	XP_010935992.1	100 mM	0	Up	3.05424	0.0329036	cauline leaf	involved inglucosylceramide catabolic process	other metabolic processes
Egu025855	XP_010936072.1	100 mM	ILITHYIA	Up	2.44117	0.0330826	cauline leaf	located in chloroplast	chloroplast
Egu025894	XP_029123555.1	100 mM	ATMYA2	Up	3.58246	0.0334612	cauline leaf	acts upstream of or withinroot hair elongation	multicellular organism development
Egu026138	XP_010935607.1	100 mM	F8L15_130	Up	3.22021	0.0336008	cauline leaf	involved inbiological_process	unknown biological processes
Egu026220	XP_010935501.1	100 mM	0	Up	3.79203	0.0336259	cauline leaf	involved inregulation of mRNA splicing, via spliceosome	nucleobase-containing compound metabolic process
Egu026534	XP_010935088.1	100 mM	MCB1	Up	3.79657	0.0341107	cauline leaf	part ofproteasome regulatory particle, base subcomplex	other intracellular components
Egu026783	XP_010934604.1	100 mM	F20D21_4	Up	3.79317	0.0343101	cultured plant cell	located inmitochondrion	mitochondrion
Egu027255	XP_010934317.1	100 mM	F22O13.10	Up	3.683	0.0348349	cauline leaf	enableshistone demethylase activity (H3-trimethyl-K4 specific)	catalytic activity
Egu027257	XP_010934314.3	100 mM	#N/A	Up	3.85093	0.0348354	#N/A	acts upstream of or withinnuclear export	other cellular processes
Egu027556	XP_010933528.1	100 mM	ADLP2	Up	3.53622	0.0351218	cauline leaf	located inplasmodesma	other cellular components
Egu027600	XP_010933580.1	100 mM	ATNDK1	Up	3.56963	0.0351229	trichome	located inplasmodesma	other cellular components
Egu027791	#N/A	100 mM	LCBK1	Up	3.61133	0.0351502	flower	involved insphingosine biosynthetic process	biosynthetic process
Egu027871	XP_010933889.1	100 mM	peroxin 11D	Up	3.76598	0.0352711	cultured plant cell	located inintegral component of peroxisomal membrane	cytoplasm
Egu027891	XP_010933912.2	100 mM	CCS	Up	2.6106	0.0354553	root	located in chloroplast	chloroplast
Egu028036	XP_029123038.1	100 mM	vacuolar proton ATPase A2	Up	3.51932	0.0358625	cauline leaf	acts upstream of or withinATP synthesis coupled proton transport	other cellular processes
Egu028173	XP_010907447.1	100 mM	0	Up	3.10785	0.0367022	cauline leaf	involved intransmembrane transport	transport
Egu028390	XP_029117670.1	100 mM	Beach-Domain Homolog C2	Up	3.667	0.037041	cauline leaf	located innucleus	nucleus
Egu028917	XP_010937716.1	100 mM	ATMKP1	Up	3.5567	0.0373898	cauline leaf	acts upstream of or withinresponse to UV-C	response to light stimulus
Egu029005	XP_010937822.1	100 mM	ATIVD	Up	2.8058	0.0383921	cultured plant cell	enablesflavin adenine dinucleotide binding	other binding
Egu029082	XP_010937939.1	100 mM	GEA6	Up	3.34227	0.0387162	plant embryo	acts upstream of or withinseed development	reproduction
Egu029139	XP_019710243.1	100 mM	F17O14.23	Up	3.58501	0.0389412	cauline leaf	involved inprotein phosphorylation	cellular protein modification process
Egu029262	XP_010938217.1	100 mM	quatre-quart2	Up	3.16229	0.0392536	cauline leaf	enablesGTPase activity	hydrolase activity
Egu029308	XP_019710278.1	100 mM	ATSARA1C	Up	3.73544	0.0392543	cauline leaf	involved inintracellular protein transport	transport
Egu029418	XP_010938396.1	100 mM	beta glucosidase 11	Up	2.96913	0.0398058	cauline leaf	located in plasma membrane	plasma membrane
Egu029473	XP_010938474.1	100 mM	F4C21_12	Up	2.74555	0.0398149	cauline leaf	involved incarbohydrate metabolic process	carbohydrate metabolic process
Egu029511	#N/A	100 mM	AtSOD1	Up	3.2918	0.0398849	fruit	involved in cellular response to salt stress	response to abiotic stimulus
Egu029525	XP_010938670.1	100 mM	eukaryotic release factor 1-3	Up	2.75571	0.0400598	vascular leaf	enablessequence-specific mRNA binding	RNA binding
Egu029646	XP_010938541.1	100 mM	T5I8_8	Up	3.70253	0.0410591	cauline leaf	involved inretrograde vesicle-mediated transport, Golgi to endoplasmic reticulum	other cellular processes
Egu029671	XP_010938510.1	100 mM	MSH12_19	Up	3.27929	0.0410928	cauline leaf	located in chloroplast inner membrane	other intracellular components
Egu029789	XP_010938880.1	100 mM	#N/A	Up	3.5234	0.0413766	#N/A	enables protein binding	protein binding
Egu014504	#N/A	100 mM	#N/A	Up	3.58094	0.0414976	#N/A	#N/A	#N/A
Egu029833	XP_010938844.1	100 mM	AtNPF3.1	Up	3.11529	0.0415731	cauline leaf	located in plasma membrane	plasma membrane
Egu030053	XP_019711014.1	100 mM	granule bound starch synthase 1	Up	3.2302	0.042052	cauline leaf	involved instarch biosynthetic process	biosynthetic process
Egu030151	XP_010940888.1	100 mM	SEUSS-like 2	Up	3.45551	0.0424611	shoot apex	enables protein binding	protein binding
Egu030267	XP_010941081.1	100 mM	monodehydroascorbate reductase 6	Up	3.00085	0.0424721	fruit	located in chloroplast stroma	plastid
Egu030407	XP_010941281.1	100 mM	AtTFIIB2	Up	2.49178	0.0426491	cauline leaf	enablesTBP-class protein binding	protein binding
Egu030506	XP_010935293.1	100 mM	F2D10_15	Up	2.3334	0.0428106	cauline leaf	involved inbiological_process	unknown biological processes
Egu030545	XP_010940255.1	100 mM	SNRK1.1	Up	3.69661	0.0433612	cauline leaf	involved inresponse to herbicide	response to chemical
Egu030671	XP_010940441.1	100 mM	AtSEND1	Up	3.60482	0.0433783	shoot apex	enables5'-flap endonuclease activity	nuclease activity
Egu0307090	XP_010940510.1	100 mM	serine carboxypeptidase-like 51	Up	3.42424	0.0434292	cauline leaf	enablesserine-type carboxypeptidase activity	catalytic activity
Egu030787	XP_010940628.1	100 mM	0	Up	2.78101	0.0436561	cauline leaf	involved inbiological_process	unknown biological processes
Egu030915	XP_029117144.1	100 mM	T1B3_16	Up	2.98579	0.0437775	cauline leaf	acts upstream of or withinsignal transduction	signal transduction
Egu030954	XP_010905827.1	100 mM	fibrillin 4	Up	3.43707	0.0439583	vascular leaf	located inthylakoid	thylakoid
Egu030980	XP_010938943.1	100 mM	FRIGIDA like 2	Up	2.63764	0.0443659	cauline leaf	acts upstream of or withinvegetative to reproductive phase transition of meristem	anatomical structure development
Egu031038	XP_010910310.1	100 mM	evolutionarily conserved C-terminal region 2	Up	2.18281	0.0446731	cauline leaf	located incytosol	cytosol
Egu031380	gi|1150741290|ref|XP_020244742.1|	100 mM	#N/A	Up	3.40064	0.0450899	#N/A	involved inbiological_process	unknown biological processes
Egu031384	XP_010939241.1	100 mM	MAP70-1	Up	3.12921	0.0458919	whole plant	acts upstream of or withinxylem and phloem pattern formation	multicellular organism development
Egu031385	XP_010939244.1	100 mM	F14J16_13	Up	3.6872	0.0461427	shoot apex	involved incysteine biosynthetic process	other cellular processes
Egu031546	XP_010939441.1	100 mM	BRI1 kinase inhibitor 1	Up	3.6352	0.0461755	cauline leaf	located innucleus	nucleus
Egu031787	XP_010939489.3	100 mM	AtAPY6	Up	3.6315	0.0464115	cauline leaf	acts upstream of or withinanther dehiscence	reproduction
Egu031870	XP_010939887.1	100 mM	#N/A	Up	3.37657	0.0465115	#N/A	acts upstream of or within cellular response to phosphate starvation	response to stress
Egu032013	XP_010940063.1	100 mM	#N/A	Up	2.40588	0.0472481	#N/A	located in cytosolic small ribosomal subunit	ribosome
Egu032024	XP_029124359.1	100 mM	F3I6_27	Up	3.64167	0.0476481	cauline leaf	enablesubiquitin-protein transferase activity	catalytic activity
Egu032025	XP_010940086.1	100 mM	#N/A	Up	2.96747	0.0483044	#N/A	enables protein binding	protein binding
Egu032038	XP_010940102.1	100 mM	ornithine carbamoyltransferase	Up	3.04916	0.0483301	cauline leaf	involved inarginine biosynthetic process via ornithine	other cellular processes
Egu032059	XP_010940139.1	100 mM	ovule abortion 9	Up	3.3847	0.0485236	cauline leaf	located incytosol	cytosol
Egu032075	#N/A	100 mM	T10O8_60	Up	2.54707	0.0487111	cauline leaf	involved inbiological_process	unknown biological processes
Egu032077	XP_010940159.1	100 mM	T15N1_80	Up	2.15405	0.049368	cauline leaf	located incytosol	cytosol
Egu032668	XP_010938826.1	100 mM	T25P22_60	Up	3.18137	0.0498652	cauline leaf	involved inregulation of transcription, DNA-templated	biosynthetic process
Egu000555	XP_010914174.1	100 mM	T28M21_7	Down	-22.2191	1.35e-08	cauline leaf	involved inbiological_process	unknown biological processes
Egu000887	XP_010942271.1	100 mM	FASCICLIN-like arabinogalactan 2	Down	-21.7472	2.71e-08	cauline leaf	located incytosol	cytosol
Egu001742	XP_010913256.1	100 mM	#N/A	Down	-8.35221	1.2e-05	inflorescence meristem	located inextracellular region	extracellular region
Egu001781	#N/A	100 mM	#N/A	Down	-7.69192	1.47e-05	#N/A	#N/A	#N/A
Egu001824	XP_010942344.1	100 mM	TT4	Down	-8.20335	2.31e-05	fruit	acts upstream of or withinchalcone biosynthetic process	biosynthetic process
Egu002311	XP_010912704.3	100 mM	ATOPR2	Down	-6.57597	7.52e-05	fruit	involved inoxylipin biosynthetic process	other metabolic processes
Egu002701	XP_010912188.1	100 mM	#N/A	Down	-4.61808	0.000175969	root	enablesgalactinol-sucrose galactosyltransferase activity	transferase activity
Egu003220	#N/A	100 mM	#N/A	Down	-6.20296	0.000183642	#N/A	#N/A	#N/A
Egu003236	XP_010904995.1	100 mM	#N/A	Down	-5.9448	0.000209513	#N/A	#N/A	#N/A
Egu003321	XP_010906726.1	100 mM	F15K19_1	Down	-7.28802	0.00026763	cauline leaf	located in chloroplast thylakoid membrane	thylakoid
Egu003848	XP_019702446.1	100 mM	FCAALL.59	Down	-5.51148	0.000428838	cauline leaf	located innucleus	nucleus
Egu003871	XP_010907553.1	100 mM	#N/A	Down	-6.29716	0.000883822	#N/A	located innucleus	nucleus
Egu004251	XP_010923824.1	100 mM	#N/A	Down	-5.85523	0.00100483	#N/A	located innucleolus	nucleolus
Egu004446	XP_019710811.1	100 mM	#N/A	Down	-3.54679	0.00106199	#N/A	enablesmolecular_function	unknown molecular functions
Egu004606	XP_010939822.1	100 mM	SBT1.7	Down	-6.15732	0.00125953	fruit	located insecretory vesicle	cytoplasm
Egu005057	XP_029118105.1	100 mM	ERG9	Down	-5.73742	0.00137776	root	enablessqualene synthase activity	transferase activity
Egu005286	XP_029123078.1	100 mM	#N/A	Down	-7.31783	0.00162047	#N/A	#N/A	#N/A
Egu005540	XP_010910453.1	100 mM	RK3	Down	-5.17309	0.00163193	cauline leaf	enablesubiquitin protein ligase binding	protein binding
Egu005656	XP_010904780.1	100 mM	T13J8_210	Down	-7.20706	0.00187823	cauline leaf	located in plasma membrane	plasma membrane
Egu005754	XP_010905633.1	100 mM	T19D16_3	Down	-6.10436	0.0026171	cauline leaf	located inGolgi apparatus	Golgi apparatus
Egu006149	XP_010926084.1	100 mM	TT3	Down	-5.07642	0.00299385	cauline leaf	acts upstream of or withinanthocyanin-containing compound biosynthetic process	biosynthetic process
Egu007219	XP_010917619.1	100 mM	F8A5_21	Down	-5.30227	0.00314641	cauline leaf	located in plasma membrane	plasma membrane
Egu007447	XP_010910998.1	100 mM	T23K23_8	Down	-7.20349	0.00362333	cauline leaf	located in chloroplast	chloroplast
Egu007751	XP_029119449.1	100 mM	suppressor of actin 3	Down	-9.65799	0.00382102	cauline leaf	enablesphosphatidylinositol-3,5-bisphosphate 5-phosphatase activity	hydrolase activity
Egu007764	XP_029119602.1	100 mM	0	Down	-6.19722	0.00393873	cauline leaf	enablesserine-type endopeptidase activity	catalytic activity
Egu007957	XP_010916913.1	100 mM	MIPS2	Down	-6.07206	0.00410673	cauline leaf	involved inphospholipid biosynthetic process	other metabolic processes
Egu008577	XP_010916023.1	100 mM	high chlorophyll fluorescence 243	Down	-5.55021	0.00414998	cauline leaf	acts upstream of or withinphotosystem II assembly	photosynthesis
Egu008666	XP_019704823.1	100 mM	T2G17_15	Down	-5.82113	0.00425153	cauline leaf	involved inpeptidyl-serine phosphorylation	other metabolic processes
Egu008833	XP_010915660.1	100 mM	GH9C3	Down	-6.20622	0.00432279	shoot apex	enablescellulase activity	hydrolase activity
Egu009316	XP_019707248.2	100 mM	0	Down	-5.49052	0.0046176	cauline leaf	located inplasmodesma	other cellular components
Egu009341	XP_010915023.1	100 mM	0	Down	-7.15142	0.00465572	cauline leaf	located incytoplasm	cytoplasm
Egu009469	XP_010907298.1	100 mM	F5O24_90	Down	-5.23293	0.00476333	cauline leaf	located innucleus	nucleus
Egu009623	#N/A	100 mM	#N/A	Down	-4.46447	0.00494132	#N/A	#N/A	#N/A
Egu009709	XP_010920357.1	100 mM	F11A3_3	Down	-5.2886	0.00501794	fruit	involved insuccinyl-CoA metabolic process	other cellular processes
Egu009874	XP_010920363.1	100 mM	PRP2	Down	-7.10849	0.00532435	shoot apex	located incell wall	cell wall
Egu009923	XP_010920363.1	100 mM	ATPRP4	Down	-3.86665	0.0065621	cauline leaf	located incell wall	cell wall
Egu010029	XP_029123162.1	100 mM	F1N18_26	Down	-2.8382	0.00659856	cauline leaf	located in trans-Golgi network	Golgi apparatus
Egu010066	XP_010911673.1	100 mM	T32F12_15	Down	-5.07608	0.00692752	cauline leaf	located inmitochondrion	mitochondrion
Egu010330	XP_019705836.1	100 mM	#N/A	Down	-6.9554	0.00736114	root	involved insexual reproduction	reproduction
Egu010332	XP_010919653.1	100 mM	#N/A	Down	-4.93997	0.00756048	root	involved insexual reproduction	reproduction
Egu010333	XP_010919650.1	100 mM	#N/A	Down	-4.27852	0.00769874	root	involved insexual reproduction	reproduction
Egu010390	XP_010919568.1	100 mM	#N/A	Down	-3.44835	0.00790827	#N/A	enablesDNA-binding transcription factor activity	DNA-binding transcription factor activity
Egu010454	XP_010919476.1	100 mM	0	Down	-6.33553	0.00805841	cauline leaf	located incytoskeleton	cytoskeleton
Egu010602	XP_010919249.1	100 mM	RBL2	Down	-3.0597	0.00806399	cauline leaf	located inGolgi apparatus	Golgi apparatus
Egu010605	XP_029119910.1	100 mM	IQ-domain 22	Down	-3.39623	0.00809902	cauline leaf	acts upstream of or withinresponse to gibberellin	response to endogenous stimulus
Egu010621	XP_010919226.1	100 mM	BAG3	Down	-2.41539	0.00862494	cauline leaf	enablesheat shock protein binding	protein binding
Egu010834	XP_010909855.1	100 mM	#N/A	Down	-4.84221	0.00875206	#N/A	acts upstream of or withinvacuole organization	cellular component organization
Egu011340	XP_010918506.1	100 mM	galacturonosyltransferase-like 3	Down	-2.61325	0.0104631	cauline leaf	located inextracellular region	extracellular region
Egu011399	XP_010918449.1	100 mM	0	Down	-2.8206	0.0106533	cauline leaf	located inextracellular region	extracellular region
Egu011471	XP_010918401.1	100 mM	#N/A	Down	-3.35205	0.0108025	#N/A	located in chloroplast	chloroplast
Egu011607	XP_019702432.1	100 mM	AtTOP3alpha	Down	-4.06099	0.0109327	cauline leaf	acts upstream of or withinresolution of meiotic recombination intermediates	reproduction
Egu011609	XP_010911595.2	100 mM	F1O11_6	Down	-3.00313	0.0109715	cauline leaf	involved inbiological_process	unknown biological processes
Egu011610	XP_010911595.2	100 mM	#N/A	Down	-3.68511	0.0116318	#N/A	located innucleus	nucleus
Egu011772	XP_010917973.1	100 mM	F9L11_6	Down	-3.99397	0.0118019	cauline leaf	located inanchored component of membrane	other membranes
Egu012604	XP_019706049.1	100 mM	ATWRKY70	Down	-4.54627	0.012161	cauline leaf	involved inresponse to bacterium	response to biotic stimulus
Egu012612	XP_029120340.1	100 mM	0	Down	-3.83457	0.0134139	inflorescence meristem	enablesmolecular_function	unknown molecular functions
Egu012876	XP_010921523.1	100 mM	#N/A	Down	-2.72664	0.0140187	vascular leaf	located inmitochondrion	mitochondrion
Egu013355	XP_010909561.1	100 mM	#N/A	Down	-4.46238	0.0175653	flower	enablesoxidoreductase activity, acting on the CH-OH group of donors, NAD or NADP as acceptor	catalytic activity
Egu013687	XP_019705963.1	100 mM	PENTATRICOPEPTIDE REPEAT 596	Down	-4.01992	0.0179893	cauline leaf	located in chloroplast	chloroplast
Egu014000	XP_010922643.2	100 mM	prenylated RAB acceptor 1.B4	Down	-5.0392	0.018186	cauline leaf	involved invesicle-mediated transport	other cellular processes
Egu014111	XP_010940063.1	100 mM	#N/A	Down	-9.1579	0.019142	#N/A	located in cytosolic small ribosomal subunit	ribosome
Egu014167	XP_010922444.2	100 mM	#N/A	Down	-3.07385	0.0202576	#N/A	involved inion transmembrane transport	other cellular processes
Egu014797	XP_010932510.1	100 mM	CYP75B1	Down	-7.85602	0.0210025	cauline leaf	acts upstream of or withinflavonoid biosynthetic process	other metabolic processes
Egu014872	XP_010910722.1	100 mM	GLP3A	Down	-3.00477	0.0210778	vascular leaf	has protein modification of typepeptidyl-cysteine S-nitrosylation	cellular protein modification process
Egu015065	XP_010932206.1	100 mM	I14H	Down	-3.18505	0.0213585	cauline leaf	is active inGolgi membrane	other intracellular components
Egu015400	XP_010941637.1	100 mM	ATPP2A-1	Down	-3.15645	0.0214697	phloem	acts upstream of or withinresponse to insect	response to biotic stimulus
Egu015910	XP_010904693.2	100 mM	sigma factor binding protein 1	Down	-3.30243	0.0218218	cauline leaf	involved in cellular response to light stimulus	response to abiotic stimulus
Egu016638	XP_010927492.1	100 mM	ERH2	Down	-3.99709	0.0219326	cauline leaf	located inGolgi apparatus	Golgi apparatus
Egu016652	XP_010927511.1	100 mM	F27O10_3	Down	-4.03587	0.02242	cauline leaf	is active in plasma membrane	plasma membrane
Egu017459	XP_010928182.1	100 mM	#N/A	Down	-4.30545	0.0225067	#N/A	involved incell communication	cell communication
Egu017512	XP_010910064.1	100 mM	#N/A	Down	-3.73667	0.0225601	#N/A	enablesS-adenosylmethionine-dependent methyltransferase activity	transferase activity
Egu017564	XP_010928447.1	100 mM	0	Down	-3.04402	0.0229455	cauline leaf	enablesglycosyltransferase activity	transferase activity
Egu017964	XP_010928852.1	100 mM	AT3G57795	Down	-3.44676	0.0234381	cauline leaf	enables protein binding	protein binding
Egu018450	XP_019707248.2	100 mM	leucine-rich repeat/extensin 3	Down	-7.25842	0.0236436	cauline leaf	enables protein binding	protein binding
Egu018838	XP_010925784.1	100 mM	#N/A	Down	-3.38302	0.0237478	#N/A	is active in plasma membrane	plasma membrane
Egu018867	XP_010925839.1	100 mM	ATRD22	Down	-2.61377	0.0241864	cauline leaf	acts upstream of or withinresponse to salt stress	response to abiotic stimulus
Egu019076	XP_010926126.2	100 mM	#N/A	Down	-2.84033	0.0248831	#N/A	acts upstream of or withinregulation of transcription, DNA-templated	other metabolic processes
Egu019157	gi|1130667076|ref|XP_019707285.1|	100 mM	#N/A	Down	-3.90307	0.0261222	#N/A	enables protein binding	protein binding
Egu019358	XP_010926324.1	100 mM	DAHP2	Down	-3.19728	0.0266838	vascular leaf	located in chloroplast	chloroplast
Egu019413	XP_010926239.1	100 mM	T3K9_17	Down	-4.07675	0.0275616	cauline leaf	acts upstream of or withinethylene biosynthetic process	other metabolic processes
Egu019719	XP_010926781.1	100 mM	avrPphB susceptible 1	Down	-2.35423	0.028008	cauline leaf	acts upstream of or withinprotein autophosphorylation	other metabolic processes
Egu019946	XP_010943809.1	100 mM	VAMP714	Down	-4.51945	0.0281891	cauline leaf	located invacuole	vacuole
Egu019976	XP_010942404.1	100 mM	#N/A	Down	-3.09717	0.0285999	#N/A	involved in defense response to other organism	response to external stimulus
Egu020299	XP_010910852.1	100 mM	0	Down	-3.93452	0.0290412	cauline leaf	involved inbiological_process	unknown biological processes
Egu020336	XP_010911098.2	100 mM	F25P17_12	Down	-3.45794	0.0298922	cauline leaf	enablessarcosine oxidase activity	catalytic activity
Egu021079	XP_010924305.1	100 mM	0	Down	-3.22831	0.0305393	cauline leaf	part ofcytosolic large ribosomal subunit	cytosol
Egu021154	XP_010910593.2	100 mM	F9H3_13	Down	-3.4651	0.0312344	cauline leaf	located incytoplasm	cytoplasm
Egu021544	XP_010923928.1	100 mM	SPR2	Down	-4.02804	0.0322342	cauline leaf	located incortical microtubule, transverse to long axis	cytoskeleton
Egu021983	XP_029116298.1	100 mM	#N/A	Down	-3.68943	0.0332449	#N/A	located innucleus	nucleus
Egu022630	XP_010930984.1	100 mM	F16D14_13	Down	-2.39915	0.033378	cauline leaf	enables RNA binding	RNA binding
Egu022813	XP_010930686.2	100 mM	AtUVR8	Down	-3.41299	0.0340775	fruit	enablesguanyl-nucleotide exchange factor activity	enzyme regulator activity
Egu023463	gi|1035947826|gb|OAY71757.1|	100 mM	0	Down	-3.70583	0.0341451	cauline leaf	located innucleus	nucleus
Egu023638	XP_010929907.1	100 mM	AtFAP1	Down	-3.59749	0.0342437	cauline leaf	is active in chloroplast stroma	plastid
Egu023979	XP_010929605.1	100 mM	0	Down	-3.55958	0.0366487	cauline leaf	located incytosol	cytosol
Egu024068	XP_010929491.1	100 mM	TT4	Down	-3.24986	0.0368764	fruit	acts upstream of or withinchalcone biosynthetic process	biosynthetic process
Egu024279	XP_029123660.1	100 mM	#N/A	Down	-3.81257	0.036918	root	located in chloroplast	chloroplast
Egu024422	XP_010936313.1	100 mM	CYP75B1	Down	-2.4196	0.0369355	cauline leaf	acts upstream of or withinflavonoid biosynthetic process	other metabolic processes
Egu024788	XP_010905215.1	100 mM	ATLOX1	Down	-3.65742	0.0376373	cauline leaf	acts upstream of or withinlipid oxidation	other cellular processes
Egu024996	#N/A	100 mM	#N/A	Down	-2.16726	0.0388736	#N/A	#N/A	#N/A
Egu025135	#N/A	100 mM	#N/A	Down	-2.99944	0.039002	#N/A	#N/A	#N/A
Egu025287	XP_010937164.1	100 mM	CSLA09	Down	-3.98015	0.0392938	root elongation zone	located inGolgi apparatus	Golgi apparatus
Egu025479	XP_010937468.1	100 mM	T5J17_10	Down	-2.7771	0.0393365	cauline leaf	located inendosome	endosome
Egu025529	XP_010937404.1	100 mM	EXORDIUM like 2	Down	-2.59921	0.0394276	cauline leaf	located inplant-type cell wall	cell wall
Egu025752	XP_010935894.2	100 mM	ATPAL1	Down	-4.03049	0.0399605	cauline leaf	enablesammonia-lyase activity	catalytic activity
Egu026603	XP_010934992.1	100 mM	plastidial pyruvate kinase 3	Down	-3.182	0.0400736	cauline leaf	enablespotassium ion binding	other binding
Egu026903	XP_010934537.1	100 mM	TT6	Down	-2.88854	0.0416415	cauline leaf	acts upstream of or withinflavonoid biosynthetic process	biosynthetic process
Egu027239	XP_010934327.1	100 mM	ATPAL1	Down	-3.16864	0.0416845	cauline leaf	enablesammonia-lyase activity	catalytic activity
Egu027425	XP_029123174.1	100 mM	#N/A	Down	-2.5887	0.0417215	#N/A	enablesmRNA binding	RNA binding
Egu027544	gi|1130638655|ref|XP_019709069.1|	100 mM	0	Down	-7.90015	0.043449	cauline leaf	acts upstream of or withinglucose transmembrane transport	other cellular processes
Egu027584	XP_010919788.3	100 mM	0	Down	-2.33419	0.0440594	cauline leaf	enablestranscription cis-regulatory region binding	DNA binding
Egu027849	XP_010933871.1	100 mM	IQ-domain 22	Down	-3.80797	0.0445692	cauline leaf	acts upstream of or withinresponse to gibberellin	response to endogenous stimulus
Egu028020	XP_010934075.1	100 mM	#N/A	Down	-2.86232	0.0454172	#N/A	acts upstream of or withinvacuole organization	cellular component organization
Egu028139	XP_010933183.1	100 mM	TIP1	Down	-2.48919	0.0454175	cauline leaf	acts upstream of or withinurea transport	transport
Egu028159	XP_010908003.1	100 mM	0	Down	-2.22979	0.0458832	cauline leaf	located in chloroplast	chloroplast
Egu028452	gi|743775197|ref|XP_010917977.1|	100 mM	MJC20_22	Down	-2.38643	0.0460974	shoot apex	enablesmolecular_function	unknown molecular functions
Egu028453	XP_010906057.1	100 mM	#N/A	Down	-7.79923	0.0461596	inflorescence meristem	enables protein kinase activator activity	enzyme regulator activity
Egu029018	XP_029123950.1	100 mM	PLC2	Down	-2.35144	0.0465367	cauline leaf	acts upstream of or withinmicrosporogenesis	other cellular processes
Egu029137	XP_010938009.1	100 mM	EXP1	Down	-3.62219	0.046968	guard cell	involved inplant-type cell wall organization	cellular component organization
Egu029174	XP_010938080.1	100 mM	#N/A	Down	-7.77179	0.0469998	#N/A	involved inbiological_process	unknown biological processes
Egu029226	XP_010938161.1	100 mM	#N/A	Down	-3.57337	0.0472603	root	located incytoplasm	cytoplasm
Egu029452	XP_010938433.3	100 mM	(AT)SRC2	Down	-3.03922	0.0473872	cauline leaf	located inextracellular region	extracellular region
Egu029598	XP_010938586.1	100 mM	AtANN4	Down	-2.36298	0.0482929	root	enablescalcium ion binding	other binding
Egu030031	XP_010940823.1	100 mM	cadmium 2+ induced	Down	-4.25566	0.0483779	cauline leaf	located incytosol	cytosol
Egu030206	XP_010940993.1	100 mM	TT6	Down	-3.21042	0.0486664	cauline leaf	acts upstream of or withinflavonoid biosynthetic process	biosynthetic process
Egu030800	XP_010940643.1	100 mM	PGP1	Down	-2.40298	0.0487666	cauline leaf	acts upstream of or withinauxin efflux	signal transduction
Egu030914	XP_019702217.1	100 mM	#N/A	Down	-2.37883	0.0490866	#N/A	located innucleus	nucleus
Egu031622	XP_010939705.1	100 mM	K10A8_80	Down	-2.52436	0.0491235	cauline leaf	located in chloroplast	chloroplast
Egu031642	XP_010939684.1	100 mM	DAHP2	Down	-3.07815	0.0495738	vascular leaf	located in chloroplast	chloroplast
Egu031647	XP_010939671.1	100 mM	EXORDIUM like 2	Down	-2.82728	0.0496336	cauline leaf	located inplant-type cell wall	cell wall
Egu031996	XP_010940042.1	100 mM	#N/A	Down	-2.43494	0.049825	inflorescence meristem	located innucleus	nucleus
Egu000047	XP_010914819.1	250 mM	#N/A	Up	2.98724	8.27795e-06	#N/A	involved in chloroplast RNA modification	other metabolic processes
Egu000088	XP_029118843.1	250 mM	0	Up	7.62259	9.57981e-06	cauline leaf	involved inprotein phosphorylation	other cellular processes
Egu000119	XP_029118839.1	250 mM	0	Up	2.20802	3.58853e-05	cauline leaf	is active incytosol	cytosol
Egu000377	XP_010904772.1	250 mM	#N/A	Up	6.67251	5.7604e-05	root	located in plasma membrane	plasma membrane
Egu008813	XP_010915684.1	250 mM	SPEECHLESS	Up	2.50016	0.000334248	shoot apex	involved inregulation of stomatal complex development	anatomical structure development
Egu000409	XP_010914392.1	250 mM	F4B14_120	Up	3.46413	0.000440651	cauline leaf	located inmitochondrion	mitochondrion
Egu000488	XP_029118731.1	250 mM	K23L20_7	Up	2.5561	0.000448365	cauline leaf	acts upstream of or within cellular response to hypoxia	response to stress
Egu000654	YP_006073143.1	250 mM	0	Up	2.51507	0.00060299	cauline leaf	located in chloroplast envelope	other intracellular components
Egu000742	XP_010942082.1	250 mM	MRP11	Up	3.3978	0.000603465	cauline leaf	enablesATPase-coupled transmembrane transporter activity	transporter activity
Egu000809	XP_010942149.1	250 mM	AAT3	Up	6.28097	0.000622556	fruit	located in chloroplast	chloroplast
Egu000852	XP_010942223.1	250 mM	tryptophan synthase beta type 2	Up	6.15075	0.000748345	cauline leaf	enables protein homodimerization activity	protein binding
Egu001233	XP_010913638.1	250 mM	#N/A	Up	2.77887	0.00077363	#N/A	involved inphosphorylation of RNA polymerase II C-terminal domain	biosynthetic process
Egu001276	XP_010913599.1	250 mM	T13J8_140	Up	3.01922	0.000910102	cauline leaf	is active in chloroplast	chloroplast
Egu001424	XP_010913395.1	250 mM	CYTOCHROME C OXIDASE DEFICIENT 1	Up	5.35124	0.00108889	shoot apex	is active inintracellular membrane-bounded organelle	other intracellular components
Egu001475	XP_010913329.1	250 mM	F18O9_50	Up	6.15485	0.00132588	cauline leaf	located innucleus	nucleus
Egu001557	XP_029116515.1	250 mM	OCP11	Up	2.94346	0.00142684	fruit	acts upstream of or within defense response to virus	response to biotic stimulus
Egu001650	XP_010913137.1	250 mM	stress associated protein 5	Up	3.68308	0.00144418	cauline leaf	enablesubiquitin-protein transferase activity	transferase activity
Egu001702	XP_010913208.1	250 mM	F13M7_5	Up	2.17101	0.00149945	cauline leaf	involved inbiological_process	unknown biological processes
Egu001772	XP_010942299.1	250 mM	CLPD	Up	2.25139	0.00152157	cauline leaf	located in chloroplast	chloroplast
Egu001956	XP_010913102.1	250 mM	CRY2-interacting bHLH 2	Up	4.99807	0.00152941	cauline leaf	enables protein dimerization activity	protein binding
Egu002202	XP_010912835.1	250 mM	F6I7_40	Up	3.15517	0.0015416	cauline leaf	involved inargininosuccinate metabolic process	other cellular processes
Egu002779	XP_010943314.2	250 mM	AtTic20-V	Up	2.01478	0.00154464	cauline leaf	located in chloroplast	chloroplast
Egu003326	XP_010906722.1	250 mM	RS6	Up	2.75887	0.0018151	cauline leaf	acts upstream of or within cellular response to hypoxia	response to stress
Egu003393	XP_010912022.1	250 mM	RNR1	Up	3.27174	0.00211669	cauline leaf	enablesATP binding	other binding
Egu003691	XP_010916984.1	250 mM	ECB2	Up	2.47831	0.00215908	cauline leaf	acts upstream of or withinRNA modification	other metabolic processes
Egu003728	XP_010912100.1	250 mM	#N/A	Up	2.45479	0.0021837	#N/A	located innucleus	nucleus
Egu003774	XP_010927152.1	250 mM	one-helix protein 2	Up	3.45695	0.00238164	cauline leaf	located in chloroplast thylakoid membrane	thylakoid
Egu003782	XP_010928309.1	250 mM	#N/A	Up	2.43993	0.00250094	#N/A	located inextracellular region	extracellular region
Egu003830	XP_010920268.2	250 mM	SnRK3.9	Up	2.2906	0.00283445	cauline leaf	enables protein binding	protein binding
Egu003845	XP_010910069.1	250 mM	F13E7.19	Up	2.75249	0.00284728	cauline leaf	involved ininositol phosphate dephosphorylation	carbohydrate metabolic process
Egu003914	XP_019701999.1	250 mM	LESION SIMULATING DISEASE 1	Up	2.07453	0.00293669	cauline leaf	enables protein binding	protein binding
Egu004091	XP_010911781.2	250 mM	cytochrome P450	Up	5.0871	0.00295074	cauline leaf	enablesoxidoreductase activity, acting on paired donors, with incorporation or reduction of molecular oxygen	catalytic activity
Egu004196	XP_029116273.1	250 mM	TTN6	Up	2.70083	0.00356685	cauline leaf	involved inprotein deubiquitination	protein metabolic process
Egu004241	XP_010940976.1	250 mM	#N/A	Up	6.1827	0.00357519	#N/A	acts upstream of or withinheat acclimation	response to stress
Egu004357	XP_029117309.1	250 mM	#N/A	Up	4.17849	0.00471636	#N/A	located innucleus	nucleus
Egu004594	XP_010909083.1	250 mM	#N/A	Up	3.61747	0.00520787	#N/A	located inmitochondrion	mitochondrion
Egu004715	XP_010906138.1	250 mM	candidate G-protein Coupled Receptor 2	Up	2.25486	0.00601822	cauline leaf	involved inG protein-coupled receptor signaling pathway	signal transduction
Egu005198	XP_010932730.1	250 mM	ubiquitin-conjugating enzyme 16	Up	2.34027	0.00655731	cauline leaf	acts upstream of or within ubiquitin-dependent protein catabolic process	other metabolic processes
Egu005283	XP_010929083.1	250 mM	#N/A	Up	3.0487	0.00740035	#N/A	enablesquercetin 4'-O-glucosyltransferase activity	transferase activity
Egu005343	XP_010929998.1	250 mM	F8K4_12	Up	2.33416	0.00762921	shoot apex	is active in cellular_component	unknown cellular components
Egu005750	XP_010905493.1	250 mM	FRG4	Up	4.0067	0.00767433	cauline leaf	located innucleus	nucleus
Egu005849	XP_010922395.1	250 mM	GIGANTUS 1	Up	2.66442	0.00779914	cauline leaf	part ofCul4-RING E3 ubiquitin ligase complex	other cellular components
Egu005888	#N/A	250 mM	#N/A	Up	4.17002	0.00793928	#N/A	#N/A	#N/A
Egu005980	XP_029121690.1	250 mM	UNE3	Up	3.0054	0.00815306	cauline leaf	located in chloroplast	chloroplast
Egu006105	XP_010925717.1	250 mM	UDP-glucosyl transferase 73B5	Up	3.26857	0.00819505	inflorescence meristem	enablesflavonol 3-O-glucosyltransferase activity	transferase activity
Egu006117	XP_010925859.1	250 mM	DEF2	Up	2.5402	0.00837115	cauline leaf	involved inpeptidyl-methionine modification	cellular protein modification process
Egu006133	XP_019708034.1	250 mM	RSM3	Up	2.06204	0.00857867	inflorescence meristem	located innucleus	nucleus
Egu006143	XP_010926025.1	250 mM	K1F13_19	Up	3.55583	0.00908664	vascular leaf	is active incytoplasm	cytoplasm
Egu006203	XP_010926800.1	250 mM	cytochrome P450	Up	2.58046	0.00918037	cauline leaf	enablesmonooxygenase activity	catalytic activity
Egu006359	#N/A	250 mM	#N/A	Up	2.33925	0.00922696	#N/A	acts upstream of or within cellular response to phosphate starvation	other cellular processes
Egu006464	XP_029120365.1	250 mM	#N/A	Up	2.35999	0.00975436	#N/A	located innucleus	nucleus
Egu006806	XP_019708639.1	250 mM	CSLG3	Up	3.92856	0.00975984	shoot apex	enablescellulose synthase activity	transferase activity
Egu006806	XP_019708639.1	250 mM	CSLG3	Up	2.83073	0.00985997	shoot apex	enablescellulose synthase activity	transferase activity
Egu006992	XP_029118469.1	250 mM	F9L1_36	Up	2.65688	0.009996	cauline leaf	enablesamino-acid racemase activity	catalytic activity
Egu007319	XP_010910152.2	250 mM	#N/A	Up	3.95464	0.0110569	#N/A	acts upstream of or withinresponse to endoplasmic reticulum stress	response to stress
Egu007331	XP_010910116.2	250 mM	K24M7_20	Up	4.16504	0.0116752	cauline leaf	acts upstream of or withinresponse to nematode	response to external stimulus
Egu007580	XP_010917127.1	250 mM	alfin-like 3	Up	2.98225	0.0132989	cauline leaf	involved inregulation of transcription, DNA-templated	other cellular processes
Egu007652	XP_029119412.1	250 mM	EMB3102	Up	2.77817	0.0134115	shoot apex	enables protein binding	protein binding
Egu007901	XP_019704561.1	250 mM	0	Up	3.72825	0.0134703	cauline leaf	enablesoxidoreductase activity	catalytic activity
Egu007931	XP_010916945.2	250 mM	sucrose-induced receptor kinase 1	Up	2.31178	0.0142722	cauline leaf	enables protein kinase activity	kinase activity
Egu008015	XP_019704990.1	250 mM	UGT85A2	Up	3.20119	0.0150745	cauline leaf	located innucleus	nucleus
Egu008591	XP_019704939.1	250 mM	4-amino-4-deoxychorismate lyase	Up	2.05962	0.0151236	cauline leaf	enables4-amino-4-deoxychorismate lyase activity	catalytic activity
Egu008599	XP_010915994.1	250 mM	BAM3	Up	3.45185	0.0167465	cauline leaf	acts upstream of or withinmaltose biosynthetic process	biosynthetic process
Egu008670	XP_010915889.1	250 mM	#N/A	Up	3.40572	0.0176636	#N/A	enables protein serine kinase activity	catalytic activity
Egu008782	XP_010915725.1	250 mM	MRP14	Up	3.4006	0.01772	cauline leaf	enablesATPase-coupled transmembrane transporter activity	transporter activity
Egu009261	XP_010915109.1	250 mM	F10K1_25	Up	2.82956	0.0184946	cauline leaf	involved inbiological_process	unknown biological processes
Egu009386	XP_010914945.2	250 mM	#N/A	Up	3.46328	0.0195282	#N/A	acts upstream of or withinresponse to UV-B	response to light stimulus
Egu009423	XP_010914891.1	250 mM	#N/A	Up	2.00721	0.0196124	root	involved intransmembrane transport	transport
Egu009561	XP_010918173.1	250 mM	T23E18_8	Up	2.21738	0.0196658	cauline leaf	enablesoligopeptidase activity	catalytic activity
Egu009630	XP_019705716.1	250 mM	IFL	Up	2.86027	0.0197835	flower meristem	involved inpolarity specification of adaxial/abaxial axis	multicellular organism development
Egu009767	XP_010920309.1	250 mM	F14D7_1	Up	3.32416	0.0197884	cauline leaf	located in plasma membrane	plasma membrane
Egu009865	XP_010920221.1	250 mM	#N/A	Up	2.65882	0.0204999	#N/A	located inendosome	endosome
Egu009867	XP_010920218.2	250 mM	#N/A	Up	2.4129	0.0210872	root	enablesheme binding	other binding
Egu010031	XP_010920027.1	250 mM	0	Up	2.47614	0.0226174	cauline leaf	located innucleus	nucleus
Egu010079	XP_010908482.1	250 mM	AtITPK1	Up	3.40661	0.0248469	vascular leaf	is active incytosol	cytosol
Egu010117	XP_010919942.1	250 mM	#N/A	Up	2.34995	0.0251905	#N/A	located innucleus	nucleus
Egu010214	XP_010919815.1	250 mM	BAM3	Up	2.25255	0.0274159	cauline leaf	acts upstream of or withinmaltose biosynthetic process	biosynthetic process
Egu010266	XP_010919743.1	250 mM	#N/A	Up	2.23324	0.0276242	#N/A	located in chloroplast	chloroplast
Egu010267	XP_019705665.1	250 mM	#N/A	Up	2.84972	0.0281751	#N/A	located in chloroplast	chloroplast
Egu010341	XP_010919643.2	250 mM	MQL5_26	Up	2.49786	0.0283552	cauline leaf	enablesmolecular_function	unknown molecular functions
Egu010569	XP_010933840.1	250 mM	F6F3_4	Up	2.22379	0.0290158	cauline leaf	part ofSPOTS complex	other intracellular components
Egu010732	XP_010919115.1	250 mM	B1	Up	2.46736	0.0291067	vascular leaf	acts upstream of or withinxanthophyll biosynthetic process	other cellular processes
Egu010761	XP_010919086.1	250 mM	CCS52A1	Up	2.56795	0.029126	cauline leaf	acts upstream of or withinmultidimensional cell growth	cell growth
Egu010763	XP_010919084.1	250 mM	SCARECROW-like 8	Up	2.88099	0.0294705	cauline leaf	acts upstream of or withinregulation of transcription, DNA-templated	nucleobase-containing compound metabolic process
Egu010906	XP_019705274.1	250 mM	Non-Recognition-of-BTH 4	Up	3.1148	0.0299556	cauline leaf	acts upstream of or withinpositive regulation of fatty acid biosynthetic process	other cellular processes
Egu010939	XP_010910785.1	250 mM	#N/A	Up	2.9213	0.0302881	#N/A	located innucleus	nucleus
Egu011164	XP_010918639.1	250 mM	#N/A	Up	3.6357	0.0313194	#N/A	located in chloroplast	chloroplast
Egu011188	XP_010918610.1	250 mM	F12E4_210	Up	2.02545	0.0329773	shoot apex	enablesubiquitin protein ligase activity	transferase activity
Egu011475	XP_010911611.2	250 mM	F24O1_3	Up	2.60807	0.0336292	cauline leaf	involved inregulation of transcription by RNA polymerase II	nucleobase-containing compound metabolic process
Egu012027	XP_010942963.1	250 mM	MEX1	Up	2.07574	0.0337257	root	located in chloroplast inner membrane	other intracellular components
Egu012149	XP_010920523.1	250 mM	rubisco activase	Up	2.16566	0.0348683	fruit	located in chloroplast stroma	chloroplast
Egu012377	XP_010920908.1	250 mM	0	Up	2.24157	0.0349681	cauline leaf	is active inintegral component of mitochondrial membrane	other intracellular components
Egu012452	XP_010920802.1	250 mM	#N/A	Up	2.16405	0.0358545	root	acts upstream of or within cellular response to heat	other cellular processes
Egu012559	XP_010921092.1	250 mM	T9D9_13	Up	2.68863	0.0360627	cauline leaf	located innucleus	nucleus
Egu012637	XP_010921558.1	250 mM	#N/A	Up	2.21154	0.0368451	#N/A	enables protein binding	protein binding
Egu012698	XP_010921285.1	250 mM	#N/A	Up	3.34524	0.0369042	#N/A	involved inpositive regulation of transcription, DNA-templated	other cellular processes
Egu012708	XP_010921295.1	250 mM	purin-rich alpha 1	Up	2.53356	0.038119	vascular leaf	enablesmRNA binding	RNA binding
Egu013059	XP_010921809.1	250 mM	#N/A	Up	2.16833	0.0382861	#N/A	enablesmolecular_function	unknown molecular functions
Egu013110	XP_019706389.1	250 mM	REV3	Up	2.49782	0.0389528	cauline leaf	involved intranslesion synthesis	nucleobase-containing compound metabolic process
Egu013144	XP_010921847.1	250 mM	#N/A	Up	2.47856	0.0391581	#N/A	acts upstream of or withinstomatal closure	other cellular processes
Egu013360	XP_010908153.1	250 mM	#N/A	Up	2.24064	0.0402519	root	involved intransmembrane transport	other cellular processes
Egu013628	XP_010922247.1	250 mM	CRN1	Up	3.87119	0.0417417	cauline leaf	enablespheophytinase activity	hydrolase activity
Egu013669	XP_010922041.1	250 mM	0	Up	2.52679	0.0419875	cauline leaf	located innucleus	nucleus
Egu013813	XP_010922870.1	250 mM	NAC047	Up	2.67351	0.0420832	cauline leaf	enablestranscription cis-regulatory region binding	nucleic acid binding
Egu013895	XP_010922767.1	250 mM	K2A11_7	Up	2.03885	0.0421033	cauline leaf	located inplastoglobule	chloroplast
Egu013936	XP_010922712.1	250 mM	#N/A	Up	2.79456	0.0423351	root	involved inprotein ubiquitination	cellular protein modification process
Egu014200	XP_010922401.1	250 mM	#N/A	Up	2.17736	0.0427472	root	located inmitochondrion	mitochondrion
Egu014447	XP_010923099.1	250 mM	PHT4	Up	2.26044	0.0435218	cauline leaf	located in chloroplast envelope	chloroplast
Egu014598	XP_010932817.1	250 mM	CLH2	Up	3.10712	0.0460631	cauline leaf	involved inchlorophyll catabolic process	other metabolic processes
Egu014733	XP_010932587.1	250 mM	ATTDX	Up	2.10308	0.0475278	cauline leaf	involved inprotein complex oligomerization	cellular component organization
Egu014762	XP_010932551.1	250 mM	MBG8_1	Up	2.53659	0.0480301	cauline leaf	part ofTRAPP complex	other cellular components
Egu014839	XP_029122853.1	250 mM	#N/A	Up	2.09652	0.0484845	#N/A	enablesADP binding	other binding
Egu015014	XP_010932245.1	250 mM	MDC12_8	Up	2.78982	0.0486591	cauline leaf	enables RNA helicase activity	hydrolase activity
Egu015053	XP_010932217.1	250 mM	asparaginase B1	Up	2.7955	0.0488999	cauline leaf	enablesbeta-aspartyl-peptidase activity	catalytic activity
Egu015415	XP_010941671.1	250 mM	#N/A	Up	2.39569	0.0491069	#N/A	involved inprotein targeting to membrane	other cellular processes
Egu000186	XP_010914624.1	250 mM	#N/A	Down	-6.40456	9.53899e-15	#N/A	acts upstream of or withinxylan acetylation	carbohydrate metabolic process
Egu000319	#N/A	250 mM	#N/A	Down	-6.8463	2.595e-14	#N/A	#N/A	#N/A
Egu000320	XP_010914459.1	250 mM	F18C1_17	Down	-6.86194	4.25476e-14	cauline leaf	enables RNA binding	RNA binding
Egu000887	XP_010942271.1	250 mM	FASCICLIN-like arabinogalactan 2	Down	-3.36864	2.00821e-09	cauline leaf	located incytosol	cytosol
Egu001039	XP_010913914.2	250 mM	ATLOX2	Down	-6.30868	5.64153e-09	fruit	located in chloroplast stroma	chloroplast
Egu001781	#N/A	250 mM	#N/A	Down	-5.93704	4.51064e-07	#N/A	#N/A	#N/A
Egu001785	#N/A	250 mM	#N/A	Down	-4.88775	1.39553e-06	#N/A	#N/A	#N/A
Egu001824	XP_010942344.1	250 mM	TT4	Down	-7.13429	1.99437e-06	fruit	acts upstream of or withinchalcone biosynthetic process	biosynthetic process
Egu002073	XP_010913021.3	250 mM	T10I14_20	Down	-5.20705	2.53719e-06	cauline leaf	located inmitochondrion	mitochondrion
Egu002377	XP_010912634.1	250 mM	#N/A	Down	-2.68864	3.87566e-06	#N/A	located inextracellular region	extracellular region
Egu002502	XP_010912468.1	250 mM	CSP1	Down	-4.5784	5.01202e-06	cauline leaf	acts upstream of or withinresponse to cold	response to abiotic stimulus
Egu002681	XP_029118345.1	250 mM	CSLA09	Down	-3.01121	5.39517e-06	root elongation zone	located inGolgi apparatus	Golgi apparatus
Egu003013	XP_010943876.1	250 mM	TGD4	Down	-3.36892	9.13019e-06	cauline leaf	located in chloroplast envelope	chloroplast
Egu003236	XP_010904995.1	250 mM	#N/A	Down	-3.78366	1.00009e-05	#N/A	#N/A	#N/A
Egu003871	XP_010907553.1	250 mM	#N/A	Down	-5.20494	1.56857e-05	#N/A	located innucleus	nucleus
Egu004066	#N/A	250 mM	#N/A	Down	-4.73728	1.96457e-05	#N/A	#N/A	#N/A
Egu004097	#N/A	250 mM	tubulin alpha-2 chain	Down	-4.34343	3.09551e-05	cauline leaf	located inplant-type cell wall	cell wall
Egu004164	gi|672146097|ref|XP_008796987.1|	250 mM	F17L22_80	Down	-4.84771	3.65674e-05	cauline leaf	located inextracellular region	extracellular region
Egu004284	XP_029116909.1	250 mM	AUXIN-INDUCED IN ROOT CULTURES 9	Down	-6.47877	4.0732e-05	cauline leaf	located incortical microtubule	cytoskeleton
Egu004372	XP_029117130.1	250 mM	OLD3	Down	-6.1029	4.48422e-05	root cortex	enablescysteine synthase activity	transferase activity
Egu004519	XP_010910500.1	250 mM	CYP74A	Down	-3.66853	4.57179e-05	cauline leaf	located in chloroplast envelope	plastid
Egu004946	XP_010936868.1	250 mM	PP2-A5	Down	-6.79267	9.89175e-05	cauline leaf	acts upstream of or withinresponse to jasmonic acid stimulus involved in jasmonic acid and ethylene-dependent systemic resistance	response to endogenous stimulus
Egu004987	XP_010935215.2	250 mM	CPH	Down	-6.66334	0.00015986	cauline leaf	located inplasmodesma	other cellular components
Egu004991	XP_010935215.2	250 mM	CPH	Down	-3.6763	0.000173312	cauline leaf	located inplasmodesma	other cellular components
Egu005022	XP_010934792.1	250 mM	0	Down	-5.73682	0.000187698	cauline leaf	located inextracellular region	extracellular region
Egu005057	XP_029118105.1	250 mM	ERG9	Down	-3.11263	0.00020276	root	enablessqualene synthase activity	transferase activity
Egu005070	XP_010934234.1	250 mM	#N/A	Down	-5.24739	0.000219275	#N/A	located incytosol	cytosol
Egu005177	XP_010932961.1	250 mM	0	Down	-3.49119	0.00022484	cauline leaf	located inextracellular region	extracellular region
Egu005179	XP_010932961.1	250 mM	0	Down	-6.07108	0.000239868	cauline leaf	located inextracellular region	extracellular region
Egu005197	XP_010932739.1	250 mM	ATTRX H1	Down	-2.55917	0.000249758	shoot apex	enables protein binding	protein binding
Egu006149	XP_010926084.1	250 mM	TT3	Down	-2.59387	0.000300504	cauline leaf	acts upstream of or withinanthocyanin-containing compound biosynthetic process	biosynthetic process
Egu006334	XP_010917562.1	250 mM	IAA27	Down	-6.71721	0.000304154	cauline leaf	enables protein binding	protein binding
Egu006399	XP_010918338.1	250 mM	0	Down	-4.88137	0.000310844	cauline leaf	enables protein binding	protein binding
Egu006665	XP_029121104.1	250 mM	CHIA	Down	-2.21823	0.000367126	cauline leaf	enablesbeta-glucosidase activity	hydrolase activity
Egu006732	XP_010913839.1	250 mM	0	Down	-3.98486	0.000373561	cauline leaf	enablespolygalacturonase activity	hydrolase activity
Egu006765	XP_010913258.1	250 mM	VIT	Down	-3.47642	0.000390245	cauline leaf	acts upstream of or withinauxin-activated signaling pathway	response to chemical
Egu007154	#N/A	250 mM	#N/A	Down	-3.38561	0.000395249	#N/A	#N/A	#N/A
Egu007957	XP_010916913.1	250 mM	MIPS2	Down	-3.18624	0.000436594	cauline leaf	involved inphospholipid biosynthetic process	other metabolic processes
Egu008175	#N/A	250 mM	#N/A	Down	-4.00928	0.000463322	#N/A	#N/A	#N/A
Egu008355	XP_010916271.1	250 mM	#N/A	Down	-2.30763	0.000517637	#N/A	enablesglycosyltransferase activity	transferase activity
Egu008388	XP_010916223.1	250 mM	MAP70-2	Down	-2.41677	0.000540738	whole plant	located incytoplasm	cytoplasm
Egu008493	XP_010916097.1	250 mM	#N/A	Down	-2.73709	0.000559633	#N/A	located in chloroplast thylakoid	thylakoid
Egu008577	XP_010916023.1	250 mM	high chlorophyll fluorescence 243	Down	-5.76215	0.000585832	cauline leaf	acts upstream of or withinphotosystem II assembly	photosynthesis
Egu008712	XP_010915827.1	250 mM	#N/A	Down	-2.96747	0.000587838	#N/A	located innucleus	nucleus
Egu008829	XP_010915665.1	250 mM	0	Down	-3.91718	0.000613301	cauline leaf	located innucleus	nucleus
Egu009066	XP_010915365.1	250 mM	0	Down	-3.38235	0.000621594	cauline leaf	located in chloroplast	chloroplast
Egu009213	XP_010915160.1	250 mM	EF-TU receptor	Down	-3.40724	0.000695	cauline leaf	acts upstream of or withinplant-type hypersensitive response	other cellular processes
Egu009246	#N/A	250 mM	#N/A	Down	-5.75934	0.000722781	#N/A	#N/A	#N/A
Egu009512	XP_010917619.1	250 mM	F8A5_21	Down	-4.6261	0.000843834	cauline leaf	located in plasma membrane	plasma membrane
Egu009622	#N/A	250 mM	#N/A	Down	-5.32172	0.0011073	#N/A	#N/A	#N/A
Egu009623	#N/A	250 mM	#N/A	Down	-6.11585	0.00111583	#N/A	#N/A	#N/A
Egu009667	XP_010906802.1	250 mM	T5N23.50	Down	-6.32136	0.00121947	cauline leaf	located in chloroplast	chloroplast
Egu009732	XP_010920345.2	250 mM	CYP734A1	Down	-4.2957	0.00126808	whole plant	acts upstream of or withinbrassinosteroid metabolic process	other metabolic processes
Egu009874	XP_010920363.1	250 mM	PRP2	Down	-3.6924	0.00145961	shoot apex	located incell wall	cell wall
Egu009892	XP_010920167.1	250 mM	0	Down	-2.92194	0.00161661	cauline leaf	located inextracellular region	extracellular region
Egu009960	XP_029120055.1	250 mM	FREE1	Down	-3.59481	0.00171453	cauline leaf	acts upstream of or withinmultivesicular body assembly	other cellular processes
Egu009972	XP_010920094.1	250 mM	CAD9	Down	-2.90813	0.00187383	fruit	enables zinc ion binding	other binding
Egu010066	XP_010911673.1	250 mM	T32F12_15	Down	-5.89862	0.00206672	cauline leaf	located inmitochondrion	mitochondrion
Egu010177	XP_010919856.1	250 mM	ATSRG1	Down	-4.10698	0.00227944	inflorescence meristem	acts upstream of or withinleaf senescence	multicellular organism development
Egu010279	XP_010919725.1	250 mM	0	Down	-3.01375	0.00237502	cauline leaf	involved inprotein phosphorylation	cellular protein modification process
Egu010330	XP_019705836.1	250 mM	#N/A	Down	-4.30835	0.00254784	root	involved insexual reproduction	reproduction
Egu010332	XP_010919653.1	250 mM	#N/A	Down	-4.29886	0.00286669	root	involved insexual reproduction	reproduction
Egu010352	XP_010919617.1	250 mM	0	Down	-2.49365	0.0030491	cauline leaf	enablesmolecular_function	unknown molecular functions
Egu010621	XP_010919226.1	250 mM	BAG3	Down	-2.0954	0.00305996	cauline leaf	enablesheat shock protein binding	protein binding
Egu010775	XP_010919038.1	250 mM	F11O4_13	Down	-4.44265	0.00312351	cauline leaf	enables protein binding	protein binding
Egu010834	XP_010909855.1	250 mM	#N/A	Down	-2.09924	0.00313865	#N/A	acts upstream of or withinvacuole organization	cellular component organization
Egu010849	XP_010918980.1	250 mM	HISN1B	Down	-5.85199	0.00327726	cauline leaf	acts upstream of or withinhistidine biosynthetic process	other metabolic processes
Egu011387	XP_010918433.1	250 mM	T14P8_15	Down	-2.51197	0.00328658	cauline leaf	is active inperoxisome	peroxisome
Egu011471	XP_010918401.1	250 mM	#N/A	Down	-3.00084	0.00341036	#N/A	located in chloroplast	chloroplast
Egu011478	#N/A	250 mM	#N/A	Down	-3.84446	0.00341414	#N/A	#N/A	#N/A
Egu011609	XP_010911595.2	250 mM	F1O11_6	Down	-2.06768	0.00356463	cauline leaf	involved inbiological_process	unknown biological processes
Egu011610	XP_010911595.2	250 mM	#N/A	Down	-3.5221	0.00395214	#N/A	located innucleus	nucleus
Egu011790	XP_010918296.1	250 mM	3-ketoacyl-CoA synthase 1	Down	-3.78141	0.00410125	cauline leaf	located incytoplasm	cytoplasm
Egu012371	XP_010920918.1	250 mM	IRREGULAR XYLEM 9	Down	-4.14766	0.00435775	inflorescence meristem	enablesgalactosylgalactosylxylosylprotein 3-beta-glucuronosyltransferase activity	transferase activity
Egu012501	XP_010921023.1	250 mM	#N/A	Down	-3.01745	0.00439172	#N/A	is active inGolgi apparatus	Golgi apparatus
Egu012596	XP_010921143.1	250 mM	#N/A	Down	-4.54522	0.00459503	#N/A	enablesoxidoreductase activity, acting on paired donors, with incorporation or reduction of molecular oxygen, NAD(P)H as one donor, and incorporation of one atom of oxygen	catalytic activity
Egu012634	XP_010921183.1	250 mM	EMB1401	Down	-2.25356	0.00464011	cauline leaf	involved information of translation preinitiation complex	other cellular processes
Egu013355	XP_010909561.1	250 mM	#N/A	Down	-2.63165	0.00469816	flower	enablesoxidoreductase activity, acting on the CH-OH group of donors, NAD or NADP as acceptor	catalytic activity
Egu013500	XP_010907426.1	250 mM	AILP1	Down	-2.36118	0.00483139	cauline leaf	located in chloroplast	chloroplast
Egu013583	XP_010922187.1	250 mM	SIS4	Down	-5.73006	0.00486559	cauline leaf	acts upstream of or withinresponse to water deprivation	response to stress
Egu013683	XP_010922073.1	250 mM	0	Down	-2.97012	0.00498564	cauline leaf	enables protein tyrosine/serine/threonine phosphatase activity	hydrolase activity
Egu013909	XP_010922753.1	250 mM	0	Down	-3.87172	0.00499345	cauline leaf	located in trans-Golgi network	other intracellular components
Egu013921	XP_010922734.1	250 mM	lipid transfer protein 3	Down	-2.32157	0.00506916	flower meristem	acts upstream of or withinresponse to water deprivation	response to chemical
Egu014354	XP_010923201.1	250 mM	RAB-A2B	Down	-2.74044	0.00507528	cauline leaf	located incell plate	cytoplasm
Egu014648	#N/A	250 mM	#N/A	Down	-2.10175	0.00520447	#N/A	#N/A	#N/A
Egu014871	XP_010932415.1	250 mM	GLP3A	Down	-2.97754	0.00526155	vascular leaf	has protein modification of typepeptidyl-cysteine S-nitrosylation	cellular protein modification process
Egu014913	XP_010932358.1	250 mM	F14G9_17	Down	-2.21157	0.00584114	cauline leaf	located innucleus	nucleus
Egu015075	XP_010932192.1	250 mM	ERH2	Down	-5.65183	0.0058648	cauline leaf	located inGolgi apparatus	Golgi apparatus
Egu015395	XP_010941637.1	250 mM	ATPP2A-1	Down	-2.59701	0.00661218	phloem	acts upstream of or withinresponse to insect	response to biotic stimulus
Egu015399	XP_010941636.1	250 mM	ATPP2A-1	Down	-3.35831	0.00665092	phloem	acts upstream of or withinresponse to insect	response to biotic stimulus
Egu015840	XP_019706081.1	250 mM	phosphatidyl inositol monophosphate 5 kinase 4	Down	-2.6266	0.0067193	shoot apex	acts upstream of or withinpollen tube growth	anatomical structure development
Egu015978	XP_010931470.1	250 mM	glycosylphosphatidylinositol-anchored lipid protein transfer 2	Down	-3.26774	0.00673408	cauline leaf	involved in defense response to fungus	response to external stimulus
Egu016076	XP_010931358.1	250 mM	lipid transfer protein 3	Down	-3.27208	0.00718278	flower meristem	acts upstream of or withinresponse to water deprivation	response to chemical
Egu016103	XP_010931330.1	250 mM	#N/A	Down	-3.82047	0.00782002	fruit	acts upstream of or withinlignin biosynthetic process	biosynthetic process
Egu016498	XP_010927394.1	250 mM	AtABF1	Down	-3.46004	0.00796415	cauline leaf	enablestranscription cis-regulatory region binding	nucleic acid binding
Egu016554	#N/A	250 mM	#N/A	Down	-2.25125	0.00803726	#N/A	#N/A	#N/A
Egu016631	XP_010927484.1	250 mM	IXR2	Down	-3.67372	0.00804249	cauline leaf	acts upstream of or withincortical microtubule organization	other cellular processes
Egu016638	XP_010927492.1	250 mM	ERH2	Down	-2.6669	0.00829233	cauline leaf	located inGolgi apparatus	Golgi apparatus
Egu016652	XP_010927511.1	250 mM	F27O10_3	Down	-3.35257	0.00884224	cauline leaf	is active in plasma membrane	plasma membrane
Egu016693	XP_029122175.1	250 mM	F18O22_160	Down	-2.20144	0.0100933	cauline leaf	located innucleus	nucleus
Egu016791	XP_010905148.1	250 mM	UDP-D-glucuronate 4-epimerase 6	Down	-2.95545	0.0109006	fruit	located in trans-Golgi network	Golgi apparatus
Egu017256	XP_010927897.1	250 mM	#N/A	Down	-2.37665	0.0109068	#N/A	acts upstream of or withinxylem vessel member cell differentiation	cell differentiation
Egu017512	XP_010910064.1	250 mM	#N/A	Down	-3.26883	0.0113504	#N/A	enablesS-adenosylmethionine-dependent methyltransferase activity	transferase activity
Egu017564	XP_010928447.1	250 mM	0	Down	-4.31588	0.0113759	cauline leaf	enablesglycosyltransferase activity	transferase activity
Egu017720	XP_010928234.1	250 mM	E1 ALPHA	Down	-3.10866	0.0115459	fruit	enablespyruvate dehydrogenase (acetyl-transferring) activity	catalytic activity
Egu017814	XP_010928633.1	250 mM	PGDH1	Down	-2.764	0.0115822	cauline leaf	enablesATP binding	nucleotide binding
Egu017914	XP_019707730.1	250 mM	galactan synthase 1	Down	-2.04786	0.0117284	cauline leaf	acts upstream of or withincell wall biogenesis	other cellular processes
Egu017948	XP_010928833.1	250 mM	ATLOX2	Down	-3.814	0.0121137	fruit	located in chloroplast stroma	chloroplast
Egu017949	XP_010928833.1	250 mM	ATLOX2	Down	-2.98895	0.0121869	fruit	located in chloroplast stroma	chloroplast
Egu018175	XP_019708021.1	250 mM	0	Down	-2.68497	0.0126916	cauline leaf	located innucleus	nucleus
Egu018275	XP_010929316.1	250 mM	ATWRKY11	Down	-2.20146	0.013732	cauline leaf	involved inregulation of jasmonic acid mediated signaling pathway	response to chemical
Egu018498	XP_010925395.1	250 mM	#N/A	Down	-3.54083	0.0138113	root	acts upstream of or within cellular response to hypoxia	response to abiotic stimulus
Egu018586	XP_010925500.1	250 mM	AtOZF1	Down	-5.54812	0.014189	cauline leaf	acts upstream of or withinregulation of transcription, DNA-templated	nucleobase-containing compound metabolic process
Egu018867	XP_010925839.1	250 mM	ATRD22	Down	-2.98379	0.0143579	cauline leaf	acts upstream of or withinresponse to salt stress	response to abiotic stimulus
Egu018887	XP_029121349.1	250 mM	#N/A	Down	-2.29111	0.0147002	#N/A	involved inprotein ubiquitination	cellular protein modification process
Egu019209	XP_010926498.1	250 mM	0	Down	-3.36444	0.0152111	cauline leaf	located in chloroplast	chloroplast
Egu019324	XP_010926360.1	250 mM	AT-hook motif nuclear localized protein 17	Down	-2.87308	0.0152838	shoot apex	located innucleus	nucleus
Egu019358	XP_010926324.1	250 mM	DAHP2	Down	-2.00281	0.0164954	vascular leaf	located in chloroplast	chloroplast
Egu019507	XP_010926624.1	250 mM	NPF2.13	Down	-3.90807	0.0167458	cauline leaf	is active in plasma membrane	plasma membrane
Egu019531	XP_010926661.1	250 mM	0	Down	-2.51048	0.0174729	shoot apex	acts upstream of or within cellular response to hypoxia	other cellular processes
Egu020305	XP_010927273.1	250 mM	F25P17_15	Down	-3.19699	0.0176967	cauline leaf	involved inbiological_process	unknown biological processes
Egu020486	XP_010911019.1	250 mM	0	Down	-3.37452	0.0177161	cauline leaf	located incytoplasm	cytoplasm
Egu020728	XP_010924767.1	250 mM	ATRBOHF	Down	-2.444	0.0178738	cauline leaf	acts upstream of or withinosmosensory signaling pathway	response to chemical
Egu020891	XP_010924490.1	250 mM	PRMT11	Down	-3.12852	0.0179929	cauline leaf	enables protein-arginine N-methyltransferase activity	catalytic activity
Egu020985	XP_029121022.1	250 mM	TEOSINTE BRANCHED 1	Down	-2.53334	0.0185758	cauline leaf	enables protein binding	protein binding
Egu021285	XP_010906974.1	250 mM	B-S glucosidase 44	Down	-2.26365	0.0189243	cauline leaf	located in cytosolic ribosome	ribosome
Egu021662	XP_029117271.1	250 mM	#N/A	Down	-2.88764	0.0194106	#N/A	involved inbiological_process	unknown biological processes
Egu021805	XP_010923661.1	250 mM	photosystem I subunit K	Down	-2.32877	0.0205765	cauline leaf	located in chloroplast thylakoid membrane	other membranes
Egu021812	XP_010905428.1	250 mM	AUXIN-INDUCED IN ROOT CULTURES 9	Down	-3.55021	0.0206821	cauline leaf	located incortical microtubule	cytoskeleton
Egu021875	XP_010923772.1	250 mM	tubulin beta-5 chain	Down	-3.4183	0.0212314	cauline leaf	located incytoplasm	cytoplasm
Egu022168	XP_010923637.1	250 mM	#N/A	Down	-2.61571	0.0213795	#N/A	involved inplant-type cell wall biogenesis	other cellular processes
Egu022344	XP_010923339.2	250 mM	0	Down	-3.27588	0.0214986	cauline leaf	involved inbiological_process	unknown biological processes
Egu022414	XP_010907733.1	250 mM	T2P11_7	Down	-2.46701	0.0215572	cauline leaf	located innucleus	nucleus
Egu022670	XP_010930946.2	250 mM	F14O23_6	Down	-2.10757	0.0219461	vascular leaf	located inplant-type cell wall	cell wall
Egu022871	XP_010930631.1	250 mM	serine carboxypeptidase-like 42	Down	-2.05871	0.0230749	cauline leaf	located inextracellular region	extracellular region
Egu023184	XP_010908763.1	250 mM	ribonuclease 2	Down	-2.13148	0.0232951	cauline leaf	involved inRNA catabolic process	other metabolic processes
Egu023302	XP_010907823.1	250 mM	#N/A	Down	-3.19585	0.0236115	#N/A	involved inGroup II intron splicing	other metabolic processes
Egu023309	XP_019708185.1	250 mM	ATCHITIV	Down	-3.17736	0.0237765	root hair cell	acts upstream of or withinsomatic embryogenesis	post-embryonic development
Egu023399	XP_010930141.1	250 mM	F28J7_14	Down	-2.34284	0.0237826	cauline leaf	located innucleus	nucleus
Egu023638	XP_010929907.1	250 mM	AtFAP1	Down	-2.59312	0.0237943	cauline leaf	is active in chloroplast stroma	plastid
Egu023750	XP_010909969.1	250 mM	DJC26	Down	-2.21424	0.0243954	cauline leaf	enables protein binding	protein binding
Egu023907	XP_010905497.1	250 mM	nuclear transport factor 2A	Down	-2.49918	0.0251872	cauline leaf	located incytoplasm	cytoplasm
Egu024068	XP_010929491.1	250 mM	TT4	Down	-3.3199	0.0256291	fruit	acts upstream of or withinchalcone biosynthetic process	biosynthetic process
Egu024155	XP_029123640.1	250 mM	#N/A	Down	-3.27535	0.0260682	root	involved insecondary metabolic process	secondary metabolic process
Egu024422	XP_010936313.1	250 mM	CYP75B1	Down	-2.93482	0.0262009	cauline leaf	acts upstream of or withinflavonoid biosynthetic process	other metabolic processes
Egu024814	XP_010936579.1	250 mM	STERILITY-REGULATING KINASE MEMBER 2	Down	-3.09307	0.027768	cauline leaf	involved inregulation of pollen tube growth	other cellular processes
Egu024996	#N/A	250 mM	#N/A	Down	-2.24481	0.0279044	#N/A	#N/A	#N/A
Egu025065	XP_010936839.1	250 mM	F23H11_27	Down	-2.22119	0.0283718	cauline leaf	enablesD-threo-aldose 1-dehydrogenase activity	catalytic activity
Egu025254	XP_010937203.1	250 mM	NOK	Down	-2.14057	0.028409	cauline leaf	acts upstream of or withintrichome branching	cell differentiation
Egu025441	XP_029117020.1	250 mM	DJC26	Down	-2.37988	0.028411	cauline leaf	enables protein binding	protein binding
Egu025752	XP_010935894.2	250 mM	ATPAL1	Down	-2.67661	0.0288353	cauline leaf	enablesammonia-lyase activity	catalytic activity
Egu025901	XP_010935682.1	250 mM	auxin-induced protein 13	Down	-2.67211	0.0288502	cauline leaf	enables protein binding	protein binding
Egu025911	XP_010935700.1	250 mM	PGP1	Down	-3.02297	0.0291834	cauline leaf	acts upstream of or withinauxin efflux	signal transduction
Egu026152	XP_010935578.1	250 mM	0	Down	-3.24612	0.0296486	cauline leaf	located in chloroplast	chloroplast
Egu026213	XP_010935512.1	250 mM	DIM	Down	-3.32481	0.0298298	cauline leaf	enablesoxidoreductase activity, acting on the CH-CH group of donors, NAD or NADP as acceptor	catalytic activity
Egu026377	XP_010935284.1	250 mM	#N/A	Down	-2.18862	0.0300807	root	#N/A	#N/A
Egu026622	XP_010934887.1	250 mM	#N/A	Down	-2.06355	0.0302835	#N/A	located inmitochondrion	mitochondrion
Egu026625	#N/A	250 mM	#N/A	Down	-2.96803	0.0302857	#N/A	#N/A	#N/A
Egu026641	XP_019709666.1	250 mM	LHY1	Down	-2.97343	0.0302933	cauline leaf	involved innegative regulation of DNA-binding transcription factor activity	biosynthetic process
Egu026903	XP_010934537.1	250 mM	TT6	Down	-2.5829	0.0319462	cauline leaf	acts upstream of or withinflavonoid biosynthetic process	biosynthetic process
Egu027193	XP_010934376.3	250 mM	#N/A	Down	-2.55986	0.0327003	#N/A	enables protein binding	protein binding
Egu027222	XP_010934341.1	250 mM	F15A17_260	Down	-3.85588	0.0330391	cauline leaf	enablesmolecular_function	unknown molecular functions
Egu027239	XP_010934327.1	250 mM	ATPAL1	Down	-2.25374	0.0330938	cauline leaf	enablesammonia-lyase activity	catalytic activity
Egu027439	XP_010933386.1	250 mM	SK3	Down	-2.02818	0.0332623	fruit valve	involved in SCF-dependent proteasomal ubiquitin-dependent protein catabolic process	other metabolic processes
Egu027463	XP_010933413.1	250 mM	4-coumarate:CoA ligase 3	Down	-2.02842	0.0349554	cauline leaf	enablesCoA-ligase activity	catalytic activity
Egu027849	XP_010933871.1	250 mM	IQ-domain 22	Down	-2.60557	0.0356693	cauline leaf	acts upstream of or withinresponse to gibberellin	response to endogenous stimulus
Egu027999	#N/A	250 mM	#N/A	Down	-2.00438	0.0363921	#N/A	#N/A	#N/A
Egu028020	XP_010934075.1	250 mM	#N/A	Down	-3.30177	0.0368602	#N/A	acts upstream of or withinvacuole organization	cellular component organization
Egu028232	XP_010918679.1	250 mM	CH-CPN60A	Down	-2.71072	0.0371569	fruit	involved inprotein refolding	other cellular processes
Egu028335	XP_010907641.1	250 mM	T29E15_14	Down	-2.67206	0.0373138	cauline leaf	located invacuole	vacuole
Egu028716	XP_010933267.1	250 mM	F6I18_10	Down	-2.22692	0.0374714	cauline leaf	located inendoplasmic reticulum	endoplasmic reticulum
Egu028857	XP_010937631.1	250 mM	ATMT-K	Down	-2.14196	0.0386058	leaf trichome	enablescopper ion binding	other binding
Egu028994	XP_010937801.1	250 mM	IQ-domain 2	Down	-2.37409	0.0387749	cauline leaf	located innucleus	nucleus
Egu029018	XP_029123950.1	250 mM	PLC2	Down	-2.38178	0.0388223	cauline leaf	acts upstream of or withinmicrosporogenesis	other cellular processes
Egu029137	XP_010938009.1	250 mM	EXP1	Down	-2.69001	0.0389376	guard cell	involved inplant-type cell wall organization	cellular component organization
Egu029180	XP_010910489.1	250 mM	MXI10_19	Down	-2.24022	0.040769	cauline leaf	involved inoligosaccharide-lipid intermediate biosynthetic process	other metabolic processes
Egu029226	XP_010938161.1	250 mM	#N/A	Down	-7.99762	0.0408156	root	located incytoplasm	cytoplasm
Egu029502	#N/A	250 mM	#N/A	Down	-2.96044	0.0408597	#N/A	#N/A	#N/A
Egu029598	XP_010938586.1	250 mM	AtANN4	Down	-2.53675	0.0415939	root	enablescalcium ion binding	other binding
Egu029599	XP_010938585.1	250 mM	ANN3	Down	-2.20462	0.0417283	root	acts upstream of or withinresponse to salt stress	response to abiotic stimulus
Egu029928	XP_010909407.1	250 mM	T22A6_210	Down	-2.32472	0.0425388	cauline leaf	is active incytoplasm	cytoplasm
Egu029986	XP_010942731.1	250 mM	F22O13_6	Down	-3.11244	0.0425817	cauline leaf	located innucleus	nucleus
Egu030031	XP_010940823.1	250 mM	cadmium 2+ induced	Down	-2.75633	0.0426436	cauline leaf	located incytosol	cytosol
Egu030188	XP_010941018.1	250 mM	casein kinase II beta subunit 4	Down	-2.21047	0.0427348	cauline leaf	located innucleus	nucleus
Egu030204	XP_010940998.1	250 mM	IQ-domain 32	Down	-2.88512	0.0434099	cauline leaf	located in chloroplast envelope	other intracellular components
Egu030206	XP_010940993.1	250 mM	TT6	Down	-7.88972	0.0436255	cauline leaf	acts upstream of or withinflavonoid biosynthetic process	biosynthetic process
Egu030235	XP_010941057.1	250 mM	#N/A	Down	-2.55738	0.0436667	#N/A	located innucleus	nucleus
Egu030262	XP_010941077.1	250 mM	#N/A	Down	-2.05214	0.043903	#N/A	acts upstream of or withinmucilage biosynthetic process involved in seed coat development	other metabolic processes
Egu030283	XP_029116167.1	250 mM	#N/A	Down	-3.27653	0.0439594	#N/A	located incytoplasm	cytoplasm
Egu030327	XP_010941148.1	250 mM	AT-GT2	Down	-2.32919	0.0442579	cauline leaf	enables protein binding	protein binding
Egu030350	XP_010934912.2	250 mM	AtCCA1	Down	-2.18388	0.0445977	cauline leaf	enablessequence-specific DNA binding	DNA binding
Egu030351	XP_029116179.1	250 mM	LHY1	Down	-2.27285	0.0459681	cauline leaf	involved innegative regulation of DNA-binding transcription factor activity	biosynthetic process
Egu030547	XP_010940257.1	250 mM	GST26	Down	-2.20979	0.0465693	cauline leaf	enablescation binding	other binding
Egu030800	XP_010940643.1	250 mM	PGP1	Down	-3.31505	0.047177	cauline leaf	acts upstream of or withinauxin efflux	signal transduction
Egu031134	XP_010939013.1	250 mM	#N/A	Down	-2.71624	0.0482519	root	involved insecondary metabolic process	secondary metabolic process
Egu031586	XP_010939735.1	250 mM	RPT3	Down	-5.57371	0.0485254	cauline leaf	acts upstream of or withinphototropism	response to light stimulus
Egu031642	XP_010939684.1	250 mM	DAHP2	Down	-2.2444	0.0488393	vascular leaf	located in chloroplast	chloroplast
Egu031647	XP_010939671.1	250 mM	EXORDIUM like 2	Down	-2.87905	0.0491593	cauline leaf	located inplant-type cell wall	cell wall
Egu031684	XP_010939631.1	250 mM	OXY5	Down	-2.64367	0.0492292	root	acts upstream of or withinresponse to heat	response to stress
Egu032728	XP_010905247.1	250 mM	F28L1_12	Down	-2.53618	0.0497897	cauline leaf	located inmitochondrion	mitochondrion
Egu021086	XP_010924298.1	500 mM	ADPGLC-PPase large subunit	Up	4.54621	1.66e-09	companion cell	involved instarch biosynthetic process	other metabolic processes
Egu006569	#N/A	500 mM	TPS1	Up	7.37786	6.11e-06	rosette leaf	acts upstream of or withinsugar mediated signaling pathway	response to chemical
Egu030095	XP_010940938.1	500 mM	histone H1-3	Up	7.53025	1.97e-05	cauline leaf	involved innucleosome assembly	cellular component organization
Egu022459	XP_010940323.1	500 mM	starch branching enzyme 2.2	Up	7.19989	2.42e-05	whole plant	involved inglycogen biosynthetic process	other cellular processes
Egu020629	XP_029121129.1	500 mM	auxin response factor 9	Up	6.84244	5.51e-05	cauline leaf	involved inregulation of transcription, DNA-templated	other metabolic processes
Egu006131	XP_019703313.1	500 mM	RSM3	Up	3.54065	7.4e-05	inflorescence meristem	located innucleus	nucleus
Egu029833	XP_010938844.1	500 mM	AtNPF3.1	Up	6.50207	9.94e-05	cauline leaf	located in plasma membrane	plasma membrane
Egu006053	XP_010925182.1	500 mM	HISTIDINE BIOSYNTHESIS 5B	Up	6.68904	0.000131279	cauline leaf	involved inhistidine biosynthetic process	other cellular processes
Egu005343	XP_010929998.1	500 mM	F8K4_12	Up	6.73399	0.000230668	shoot apex	is active in cellular_component	unknown cellular components
Egu029028	XP_010937858.1	500 mM	#N/A	Up	2.5408	0.000276182	#N/A	enables1-18:2-2-16:2-monogalactosyldiacylglycerol desaturase activity	catalytic activity
Egu028221	XP_010904572.1	500 mM	ARP9	Up	6.78612	0.000277209	cauline leaf	part ofIno80 complex	nucleus
Egu002289	XP_010912730.1	500 mM	ANAC035	Up	2.89097	0.000374278	cauline leaf	acts upstream of or withinregulation of transcription, DNA-templated	other metabolic processes
Egu001479	XP_010906587.2	500 mM	F10M6_170	Up	6.437	0.000431906	cauline leaf	located inextracellular region	extracellular region
Egu007103	XP_010910468.1	500 mM	F15M7_14	Up	6.43738	0.000505099	fruit	acts upstream of or withinplant-type cell wall organization	cellular component organization
Egu032141	XP_010910153.1	500 mM	SK41	Up	6.30996	0.000513786	whole plant	enables protein serine kinase activity	catalytic activity
Egu013669	XP_010922041.1	500 mM	0	Up	5.14699	0.000518407	cauline leaf	located innucleus	nucleus
Egu004413	XP_029117534.1	500 mM	#N/A	Up	2.45761	0.000649253	#N/A	involved inbiological_process	unknown biological processes
Egu003830	XP_010920268.2	500 mM	SnRK3.9	Up	6.25477	0.000677713	cauline leaf	enables protein binding	protein binding
Egu021937	XP_029116303.1	500 mM	GIN2	Up	6.35288	0.000704206	cauline leaf	located inmitochondrion	mitochondrion
Egu010947	XP_010911210.1	500 mM	TIP1	Up	6.25121	0.000820078	cauline leaf	acts upstream of or withinurea transport	transport
Egu000087	XP_029118843.1	500 mM	0	Up	2.56788	0.000839321	cauline leaf	involved inprotein phosphorylation	other cellular processes
Egu001956	XP_010913102.1	500 mM	CRY2-interacting bHLH 2	Up	3.06275	0.000859658	cauline leaf	enables protein dimerization activity	protein binding
Egu001557	XP_029116515.1	500 mM	OCP11	Up	4.99739	0.000923712	fruit	acts upstream of or within defense response to virus	response to biotic stimulus
Egu029918	XP_019702864.1	500 mM	RARE-COLD-INDUCIBLE 2B	Up	6.27167	0.000968047	cauline leaf	acts upstream of or withinresponse to cold	response to abiotic stimulus
Egu004458	XP_010907957.1	500 mM	F17A17.9	Up	5.65651	0.000971773	cauline leaf	involved innuclear mRNA surveillance	nucleobase-containing compound metabolic process
Egu020621	XP_010924928.1	500 mM	F19C24_7	Up	2.69845	0.00101788	cauline leaf	located inmitochondrion	mitochondrion
Egu015746	XP_010931868.1	500 mM	#N/A	Up	6.2032	0.00117207	root	involved intransmembrane transport	other cellular processes
Egu016804	XP_010905136.1	500 mM	#N/A	Up	4.13706	0.00118026	#N/A	involved insignal transduction	signal transduction
Egu025604	XP_010942681.1	500 mM	#N/A	Up	2.55674	0.0012395	#N/A	is active inmembrane	other membranes
Egu015672	XP_010931766.1	500 mM	#N/A	Up	2.66401	0.00128221	inflorescence meristem	enablesgalactinol-sucrose galactosyltransferase activity	transferase activity
Egu023054	XP_029122439.1	500 mM	ANAC035	Up	5.56253	0.00142673	cauline leaf	acts upstream of or withinregulation of transcription, DNA-templated	other metabolic processes
Egu015799	XP_010931930.1	500 mM	ABP	Up	4.17382	0.00149312	cauline leaf	involved inpositive regulation of cell size	cellular component organization
Egu024424	XP_010936339.1	500 mM	MAF19_19	Up	2.83558	0.00153721	cauline leaf	enablesnucleic acid binding	nucleic acid binding
Egu020928	XP_019706779.1	500 mM	#N/A	Up	6.25153	0.00157576	inflorescence meristem	located inGolgi apparatus	Golgi apparatus
Egu005194	XP_010932802.1	500 mM	D-2-hydroxyglutarate dehydrogenase	Up	2.80084	0.00173918	cauline leaf	located in plasma membrane	plasma membrane
Egu001090	XP_010910410.2	500 mM	F9H16_1	Up	6.13202	0.00177983	cauline leaf	located inmitochondrion	mitochondrion
Egu029701	XP_010938756.1	500 mM	IMD2	Up	4.43826	0.00180106	cauline leaf	involved inleucine biosynthetic process	biosynthetic process
Egu030053	XP_019711014.1	500 mM	granule bound starch synthase 1	Up	2.72574	0.00192823	cauline leaf	involved instarch biosynthetic process	biosynthetic process
Egu027160	XP_029116606.1	500 mM	F2K13_310	Up	2.46291	0.00193747	cauline leaf	located innucleus	nucleus
Egu010083	XP_010911055.1	500 mM	T6K21_120	Up	2.10489	0.0022039	cauline leaf	involved inbiological_process	unknown biological processes
Egu030423	XP_010935086.2	500 mM	#N/A	Up	2.90206	0.0022283	#N/A	enablesmethenyltetrahydrofolate cyclohydrolase activity	hydrolase activity
Egu032156	XP_029118255.1	500 mM	#N/A	Up	2.52898	0.00223488	cultured plant cell	located inmitochondrion	mitochondrion
Egu029737	XP_029124144.1	500 mM	AMI1	Up	3.98124	0.00242091	vascular leaf	located incytoplasm	cytoplasm
Egu003194	XP_010910056.1	500 mM	AtNPF3.1	Up	2.02004	0.00247424	cauline leaf	located in plasma membrane	plasma membrane
Egu017728	XP_010928223.1	500 mM	0	Up	2.44444	0.00255822	cauline leaf	located in chloroplast	chloroplast
Egu022159	XP_010923556.1	500 mM	KLU	Up	3.03889	0.00261698	shoot apex	acts upstream of or withinpositive regulation of cell population proliferation	other cellular processes
Egu010906	XP_019705274.1	500 mM	Non-Recognition-of-BTH 4	Up	2.30364	0.00264486	cauline leaf	acts upstream of or withinpositive regulation of fatty acid biosynthetic process	other cellular processes
Egu023959	XP_010929585.1	500 mM	ATARP2	Up	5.3283	0.00270423	fusiform initial cell	acts upstream of or withincell morphogenesis	anatomical structure development
Egu012201	XP_010920581.1	500 mM	ATRPA70C	Up	2.04536	0.00299887	shoot apex	involved inDNA unwinding involved in DNA replication	cellular component organization
Egu008813	XP_010915684.1	500 mM	SPEECHLESS	Up	1.99729	0.00302495	shoot apex	involved inregulation of stomatal complex development	anatomical structure development
Egu024249	XP_010936237.1	500 mM	tubulin alpha-2 chain	Up	4.26269	0.00315509	cauline leaf	located inplant-type cell wall	cell wall
Egu019333	XP_029121472.1	500 mM	PDX3	Up	2.20433	0.00318798	cauline leaf	acts upstream of or withinNADH metabolic process	other metabolic processes
Egu030568	XP_010940287.2	500 mM	tobamovirus multiplication protein 3	Up	5.31322	0.00321134	cauline leaf	acts upstream of or withinviral replication complex formation and maintenance	other biological processes
Egu010085	XP_010911055.1	500 mM	T6K21_120	Up	2.59773	0.00360871	cauline leaf	involved inbiological_process	unknown biological processes
Egu021162	XP_019706736.1	500 mM	F5O8_34	Up	4.60324	0.00372515	shoot apex	located innucleus	nucleus
Egu027975	XP_010934018.1	500 mM	plastid ribosomal protein l11	Up	2.10079	0.00385504	vascular leaf	located in chloroplast stroma	chloroplast
Egu024388	#N/A	500 mM	ORRM3	Up	5.24972	0.00395011	cauline leaf	enablessingle-stranded DNA binding	DNA binding
Egu027706	XP_010933673.1	500 mM	#N/A	Up	5.18754	0.00412421	#N/A	involved inprotein import into peroxisome membrane	other cellular processes
Egu021257	XP_010924117.1	500 mM	MJH22_10	Up	2.78267	0.00420735	cauline leaf	is active in chloroplast	chloroplast
Egu018460	XP_010925339.1	500 mM	F17A8_180	Up	4.43867	0.00427252	cauline leaf	involved inbiological_process	unknown biological processes
Egu012113	XP_010905362.1	500 mM	F16M14_2	Up	6.14412	0.00435683	cauline leaf	acts upstream of or withinregulation of transcription, DNA-templated	other metabolic processes
Egu018376	XP_010925224.1	500 mM	GlcA transferase 14B	Up	4.63395	0.00446005	cauline leaf	located inGolgi apparatus	Golgi apparatus
Egu000870	XP_010942242.1	500 mM	T22A6_270	Up	3.57446	0.00454259	cauline leaf	located innucleus	nucleus
Egu022006	XP_010941916.1	500 mM	AHB1	Up	6.20684	0.00479946	root	enablesheme binding	other binding
Egu030169	XP_010940865.1	500 mM	MOP9_16	Up	4.67187	0.00507953	cauline leaf	located innucleus	nucleus
Egu018529	XP_019707282.1	500 mM	tetraspanin2	Up	5.1053	0.00542608	cauline leaf	involved inauxin-activated signaling pathway	signal transduction
Egu031007	XP_029124174.1	500 mM	T18A20_4	Up	5.11572	0.00588827	cauline leaf	located in plasma membrane	plasma membrane
Egu022684	XP_010930904.1	500 mM	MAG2-interacting protein 3	Up	2.23951	0.00595494	cauline leaf	involved invesicle-mediated transport	transport
Egu020906	XP_010924513.1	500 mM	UDP-D-glucose/UDP-D-galactose 4-epimerase 5	Up	4.49696	0.00629021	root	enablesUDP-glucose 4-epimerase activity	catalytic activity
Egu007970	XP_029119353.1	500 mM	T19P19_180	Up	3.8667	0.00638197	shoot apex	located innucleus	nucleus
Egu004773	XP_010937787.1	500 mM	fructokinase-like 2	Up	3.52762	0.00643478	cauline leaf	acts upstream of or withinetioplast organization	cellular component organization
Egu023673	XP_010909228.1	500 mM	FAMA	Up	3.14989	0.00667181	cauline leaf	involved inpositive regulation of transcription, DNA-templated	other metabolic processes
Egu011435	XP_010918032.1	500 mM	T9L24_52	Up	3.32392	0.00682046	cauline leaf	involved inbiological_process	unknown biological processes
Egu000852	XP_010942223.1	500 mM	tryptophan synthase beta type 2	Up	2.77262	0.00691936	cauline leaf	enables protein homodimerization activity	protein binding
Egu004738	XP_010906166.1	500 mM	0	Up	4.06497	0.00715683	cauline leaf	acts upstream of or within chloroplast organization	cellular component organization
Egu004288	XP_010905421.1	500 mM	ATHB14	Up	3.65498	0.00726318	flower meristem	acts upstream of or withinintegument development	reproduction
Egu024030	XP_010929665.1	500 mM	CCR-like	Up	2.05771	0.00763809	cauline leaf	located in chloroplast	chloroplast
Egu020931	XP_010924558.1	500 mM	AtSTP14	Up	4.3799	0.00838703	cauline leaf	enablesgalactose transmembrane transporter activity	transporter activity
Egu025261	XP_010937192.1	500 mM	PnsB4	Up	2.82838	0.00844007	cauline leaf	located in chloroplast thylakoid membrane	plastid
Egu025441	XP_029117020.1	500 mM	DJC26	Up	3.18139	0.00901241	cauline leaf	enables protein binding	protein binding
Egu000088	XP_029118843.1	500 mM	0	Up	3.96781	0.00904871	cauline leaf	involved inprotein phosphorylation	other cellular processes
Egu004919	XP_019708231.1	500 mM	0	Up	2.86002	0.00955749	cauline leaf	involved inbiological_process	unknown biological processes
Egu010463	XP_019705519.1	500 mM	EMB133	Up	4.32261	0.00984567	cauline leaf	involved intubulin complex assembly	other cellular processes
Egu007652	XP_029119412.1	500 mM	EMB3102	Up	3.97809	0.00998971	shoot apex	enables protein binding	protein binding
Egu014402	XP_029120712.1	500 mM	F12L6_28	Up	4.35768	0.0101566	shoot apex	located inmitochondrion	mitochondrion
Egu021829	XP_010923695.1	500 mM	GGP	Up	2.22799	0.0103118	cauline leaf	enablesGDP-D-glucose phosphorylase activity	transferase activity
Egu026465	XP_010935173.1	500 mM	AK6	Up	4.30785	0.0108011	shoot apex	located innucleus	nucleus
Egu015492	XP_010941762.1	500 mM	F11F19_25	Up	3.92578	0.0110591	cauline leaf	located inplasmodesma	other cellular components
Egu022502	XP_029122549.1	500 mM	ATFTSZ2-1	Up	2.75381	0.0111468	vascular leaf	colocalizes withchloroplast thylakoid membrane	plastid
Egu000119	XP_029118839.1	500 mM	0	Up	2.31164	0.011181	cauline leaf	is active incytosol	cytosol
Egu028584	XP_019701583.1	500 mM	F5H14_11	Up	4.26687	0.0115486	cauline leaf	located in chloroplast	chloroplast
Egu006202	XP_010926800.1	500 mM	cytochrome P450	Up	2.22976	0.0118086	cauline leaf	enablesmonooxygenase activity	catalytic activity
Egu015480	XP_010941743.1	500 mM	0	Up	5.17972	0.0125082	cauline leaf	enablesmetalloendopeptidase activity	catalytic activity
Egu027421	XP_029118218.1	500 mM	0	Up	5.23338	0.012588	shoot apex	enablesubiquitin-protein transferase activity	catalytic activity
Egu002269	XP_010912748.1	500 mM	#N/A	Up	3.36797	0.0129529	#N/A	located in chloroplast stroma	chloroplast
Egu016670	#N/A	500 mM	#N/A	Up	2.18363	0.0134665	#N/A	#N/A	#N/A
Egu006819	XP_010911987.1	500 mM	F19C24_6	Up	3.22192	0.0135035	cauline leaf	involved incytoplasmic translation	translation
Egu021505	XP_010923943.1	500 mM	F20D21_11	Up	5.33178	0.0136569	cauline leaf	involved intranslational initiation	other cellular processes
Egu024066	XP_010929488.1	500 mM	aminophospholipid ATPase 2	Up	4.29185	0.0138171	cauline leaf	enablesATPase-coupled intramembrane lipid transporter activity	transporter activity
Egu017855	XP_019708050.1	500 mM	HOPW1-1-interacting 2	Up	2.17272	0.0141625	cauline leaf	located in plasma membrane	plasma membrane
Egu003914	XP_019701999.1	500 mM	LESION SIMULATING DISEASE 1	Up	3.71025	0.0143633	cauline leaf	enables protein binding	protein binding
Egu009183	XP_019705172.1	500 mM	MHM17_18	Up	2.05683	0.0145168	cauline leaf	acts upstream of or withinresponse to abiotic stimulus	response to abiotic stimulus
Egu010594	XP_010911387.1	500 mM	EMB2811	Up	3.15513	0.0146181	cauline leaf	involved inDNA-dependent DNA replication	other cellular processes
Egu023270	XP_010930282.1	500 mM	0	Up	2.50285	0.0146336	cauline leaf	located invacuolar membrane	other membranes
Egu007068	XP_010917864.1	500 mM	heat stress tolerant DWD 1	Up	3.82358	0.0156391	cauline leaf	part ofCul4-RING E3 ubiquitin ligase complex	other cellular components
Egu014811	XP_010932499.1	500 mM	NRPB11	Up	3.26536	0.0157088	cauline leaf	part ofRNA polymerase IV complex	nucleus
Egu019315	XP_029121454.1	500 mM	UROS	Up	2.65213	0.0160333	cauline leaf	involved inprotoporphyrinogen IX biosynthetic process	biosynthetic process
Egu017071	XP_010909469.1	500 mM	ATTRN1	Up	2.43483	0.0161671	cauline leaf	enables protein binding	protein binding
Egu023559	XP_010904541.1	500 mM	F4P13_20	Up	2.79604	0.0165354	cauline leaf	#N/A	#N/A
Egu024268	XP_010936259.2	500 mM	#N/A	Up	2.22083	0.0172552	#N/A	located incytoplasm	cytoplasm
Egu027303	XP_029123203.1	500 mM	AtPHR1	Up	2.92802	0.0184498	cauline leaf	acts upstream of or withinregulation of ion transmembrane transport	other cellular processes
Egu008298	XP_010916365.1	500 mM	XYL1	Up	3.69447	0.0187654	stem	acts upstream of or withinxyloglucan metabolic process	other cellular processes
Egu012250	XP_010920659.1	500 mM	MMN10_21	Up	3.44469	0.0188368	cauline leaf	enablesmolecular_function	unknown molecular functions
Egu025876	XP_010936093.1	500 mM	0	Up	3.14586	0.0190597	cauline leaf	located in chloroplast	chloroplast
Egu025111	XP_010936967.1	500 mM	F14F18_210	Up	3.26432	0.0192472	cauline leaf	located in chloroplast stroma	chloroplast
Egu001411	XP_010913411.1	500 mM	AtRbcX1	Up	4.08141	0.0198944	cauline leaf	located in chloroplast thylakoid	other intracellular components
Egu020951	XP_010924585.1	500 mM	CURVATURE THYLAKOID 1C	Up	3.08895	0.0201457	cauline leaf	located in chloroplast thylakoid membrane	thylakoid
Egu025086	XP_010936997.1	500 mM	#N/A	Up	2.94017	0.0206509	#N/A	is active inmembrane	other membranes
Egu027275	XP_010934284.1	500 mM	plastid transcriptionally active 5	Up	2.88387	0.0207734	cauline leaf	involved in chloroplast organization	cellular component organization
Egu023083	XP_010930298.1	500 mM	#N/A	Up	3.33196	0.0209433	#N/A	located in chloroplast stroma	chloroplast
Egu009612	XP_010920398.1	500 mM	T1B3_3	Up	2.3317	0.0209512	cauline leaf	located innucleus	nucleus
Egu025532	XP_010937396.1	500 mM	MQN23_20	Up	4.03914	0.020989	cauline leaf	located in chloroplast envelope	plastid
Egu004668	XP_010939052.1	500 mM	T4P13_26	Up	3.68108	0.0211018	cauline leaf	acts upstream of or withincircadian rhythm	circadian rhythm
Egu022747	XP_019703905.1	500 mM	cleavage stimulating factor 64	Up	2.05441	0.0211072	cauline leaf	involved inpre-mRNA cleavage required for polyadenylation	other metabolic processes
Egu021183	XP_029120990.1	500 mM	DRB1	Up	3.77468	0.0211168	cauline leaf	acts upstream of or withinmRNA cleavage involved in gene silencing by miRNA	other cellular processes
Egu003105	XP_019703998.1	500 mM	pyruvate orthophosphate dikinase	Up	2.5631	0.0218519	cauline leaf	located in chloroplast	chloroplast
Egu015423	XP_010941657.1	500 mM	0	Up	3.25022	0.0220353	cauline leaf	located in chloroplast	chloroplast
Egu021844	XP_010904644.1	500 mM	homolog of bacterial RecA	Up	2.90259	0.0226894	cauline leaf	acts upstream of or within cellular response to DNA damage stimulus	other cellular processes
Egu022157	XP_010923629.1	500 mM	#N/A	Up	2.97687	0.0233416	#N/A	is active incortical microtubule, transverse to long axis	cytoskeleton
Egu001424	XP_010913395.1	500 mM	CYTOCHROME C OXIDASE DEFICIENT 1	Up	2.95072	0.0235346	shoot apex	is active inintracellular membrane-bounded organelle	other intracellular components
Egu021071	#N/A	500 mM	#N/A	Up	3.82457	0.0238009	#N/A	#N/A	#N/A
Egu002354	XP_019704113.1	500 mM	ATCAND1	Up	3.32411	0.0242782	cauline leaf	located inplant-type cell wall	cell wall
Egu020038	#N/A	500 mM	#N/A	Up	2.92109	0.0243704	#N/A	#N/A	#N/A
Egu022257	XP_010923429.2	500 mM	sulfite reductase	Up	3.6801	0.024998	vascular leaf	enablescopper ion binding	other binding
Egu029515	XP_010938680.1	500 mM	disproportionating enzyme 2	Up	2.40051	0.0253571	cauline leaf	located in chloroplast	chloroplast
Egu012949	XP_010921599.1	500 mM	0	Up	3.35788	0.0255427	cauline leaf	located incytoplasm	cytoplasm
Egu024557	XP_010905282.1	500 mM	#N/A	Up	3.32784	0.0256616	#N/A	located in plasma membrane	plasma membrane
Egu003735	XP_019708424.1	500 mM	0	Up	3.13959	0.0274667	cauline leaf	located in chloroplast thylakoid membrane	thylakoid
Egu026995	XP_010907653.1	500 mM	#N/A	Up	2.69801	0.0281386	#N/A	located in chloroplast	chloroplast
Egu024873	XP_010906348.1	500 mM	AP22_96	Up	2.53051	0.0284833	cauline leaf	located in chloroplast envelope	other intracellular components
Egu001882	XP_010907607.1	500 mM	long chain base2	Up	2.57356	0.0286141	root	involved inceramide biosynthetic process	lipid metabolic process
Egu001357	XP_010913470.1	500 mM	F28I8_26	Up	3.57296	0.0288581	cauline leaf	located in chloroplast	chloroplast
Egu027067	XP_010909221.2	500 mM	cytochrome P450	Up	3.35993	0.0302044	cauline leaf	enablesheme binding	other binding
Egu021834	XP_019706571.1	500 mM	HISN8	Up	3.18441	0.0305224	cauline leaf	located in chloroplast	chloroplast
Egu029081	XP_010937935.1	500 mM	K18I23_26	Up	3.58556	0.0308401	cauline leaf	is active innucleolus	nucleolus
Egu017162	XP_019707712.1	500 mM	0	Up	2.29347	0.0309923	cauline leaf	located innucleus	nucleus
Egu016552	XP_010927339.1	500 mM	DBP1	Up	3.38378	0.0310556	cauline leaf	enables protein binding	protein binding
Egu020100	XP_010926986.1	500 mM	glutamate synthase 2	Up	3.06054	0.0312605	root	involved inglutamate biosynthetic process	other metabolic processes
Egu018025	XP_010929015.1	500 mM	AtFBA5	Up	2.41357	0.0314027	vascular leaf	located incytoplasm	cytoplasm
Egu025913	XP_029123551.1	500 mM	HRS1	Up	3.33315	0.0321239	cauline leaf	located in chloroplast	chloroplast
Egu029671	XP_010938510.1	500 mM	MSH12_19	Up	2.74375	0.0323877	cauline leaf	located in chloroplast inner membrane	other intracellular components
Egu005443	XP_010931827.1	500 mM	F20D21_11	Up	2.60944	0.0326815	cauline leaf	involved intranslational initiation	other cellular processes
Egu030208	XP_010940991.1	500 mM	RbfA domain-containing protein 1	Up	2.39902	0.0328296	cauline leaf	involved inribosome biogenesis	other cellular processes
Egu022458	XP_010940323.1	500 mM	starch branching enzyme 2.2	Up	3.52945	0.033315	whole plant	involved inglycogen biosynthetic process	other cellular processes
Egu023056	XP_010930337.1	500 mM	ATGHBDH	Up	4.27241	0.0336825	cauline leaf	located inmitochondrion	mitochondrion
Egu000406	XP_029118759.1	500 mM	T21L14_15	Up	3.18361	0.0339837	cauline leaf	located incytoplasm	cytoplasm
Egu029648	XP_010938539.1	500 mM	0	Up	2.54133	0.0339941	cauline leaf	located incytoplasm	cytoplasm
Egu028019	XP_010934074.1	500 mM	ATPGMP	Up	3.57952	0.0340501	cauline leaf	located in chloroplast	chloroplast
Egu013137	#N/A	500 mM	AtSOD1	Up	2.75107	0.0344079	fruit	involved in cellular response to salt stress	response to abiotic stimulus
Egu004076	XP_010943114.1	500 mM	#N/A	Up	2.2431	0.0346396	#N/A	located in chloroplast	chloroplast
Egu020649	XP_010924881.1	500 mM	ATAPG7	Up	2.30399	0.0352508	cauline leaf	involved inpiecemeal microautophagy of the nucleus	other metabolic processes
Egu015705	gi|1052195833|ref|XP_017701247.1|	500 mM	NDH48	Up	8.20009	0.0358845	cauline leaf	located in chloroplast thylakoid membrane	thylakoid
Egu018858	XP_010925847.1	500 mM	RABG3d	Up	2.12902	0.0359567	cauline leaf	located in plasma membrane	plasma membrane
Egu014006	#N/A	500 mM	AtSLP1	Up	2.50485	0.0359928	cauline leaf	located inperoxisome	peroxisome
Egu026388	XP_029123450.1	500 mM	T6B20_5	Up	2.61441	0.0360376	cauline leaf	located innucleus	nucleus
Egu019652	XP_019707496.1	500 mM	translocase outer membrane 20-2	Up	3.20539	0.0362552	cauline leaf	acts upstream of or withinprotein targeting to mitochondrion	transport
Egu018877	#N/A	500 mM	#N/A	Up	2.10965	0.0362971	#N/A	#N/A	#N/A
Egu001200	XP_010913698.1	500 mM	ATVLN4	Up	2.97409	0.0363107	cauline leaf	located innucleus	nucleus
Egu011544	XP_010909131.1	500 mM	F24J5_10	Up	2.91203	0.0364733	cauline leaf	acts upstream of or withinpositive regulation of proteolysis involved in cellular protein catabolic process	protein metabolic process
Egu026175	#N/A	500 mM	HYP7	Up	2.22431	0.0368665	cauline leaf	enables protein binding	protein binding
Egu026113	XP_029123326.1	500 mM	T20K18_140	Up	2.43416	0.037483	cauline leaf	located innucleus	nucleus
Egu022212	XP_010936039.1	500 mM	AtbZIP63	Up	2.65516	0.0377495	cauline leaf	involved inregulation of transcription, DNA-templated	other cellular processes
Egu000052	XP_029118860.1	500 mM	0	Up	3.47625	0.0380619	cauline leaf	involved inglutaminyl-tRNA aminoacylation	other metabolic processes
Egu003176	XP_010909592.1	500 mM	post-illumination chlorophyll fluorescence increase	Up	3.49371	0.0384927	cauline leaf	involved in cellular heat acclimation	response to stress
Egu021801	#N/A	500 mM	#N/A	Up	2.19157	0.03863	#N/A	#N/A	#N/A
Egu014323	XP_010923240.1	500 mM	rubisco activase	Up	2.23833	0.0387445	fruit	located in chloroplast stroma	chloroplast
Egu000534	XP_010914219.1	500 mM	K+ uptake permease 11	Up	3.30688	0.0389022	cauline leaf	located incytoplasm	cytoplasm
Egu000654	YP_006073143.1	500 mM	0	Up	2.11425	0.0390652	cauline leaf	located in chloroplast envelope	other intracellular components
Egu027198	XP_010934371.1	500 mM	T12B11_5	Up	3.04627	0.0390705	cauline leaf	involved inbiological_process	unknown biological processes
Egu010203	XP_019705600.1	500 mM	MQD22_16	Up	2.98649	0.0392315	cauline leaf	involved inbiological_process	unknown biological processes
Egu015188	XP_010932051.1	500 mM	MBD2_14	Up	3.33863	0.0396344	cauline leaf	involved inprotein ubiquitination	cellular protein modification process
Egu000554	XP_010914175.1	500 mM	(Japanese for nucleus) 4	Up	2.90142	0.039892	cauline leaf	located in trans-Golgi network	other intracellular components
Egu018896	XP_019707533.1	500 mM	AtMYB3R4	Up	2.78822	0.0400763	cauline leaf	involved inpositive regulation of transcription, DNA-templated	biosynthetic process
Egu014447	XP_010923099.1	500 mM	PHT4	Up	3.27159	0.0400773	cauline leaf	located in chloroplast envelope	chloroplast
Egu014421	XP_010923135.1	500 mM	sedoheptulose-bisphosphatase	Up	2.58799	0.0404735	fruit	enablessedoheptulose-bisphosphatase activity	hydrolase activity
Egu030742	XP_019710862.1	500 mM	0	Up	3.15583	0.0408587	cauline leaf	involved intransmembrane transport	transport
Egu002304	XP_010910942.1	500 mM	light harvesting complex of photosystem II 5	Up	2.86089	0.0414551	cauline leaf	is active inplastoglobule	plastid
Egu008108	XP_010916639.1	500 mM	0	Up	3.0005	0.041799	cauline leaf	enablesmolecular_function	unknown molecular functions
Egu017823	XP_010928647.1	500 mM	F17I23_350	Up	3.03101	0.0419427	cauline leaf	involved incarbohydrate metabolic process	carbohydrate metabolic process
Egu024369	XP_010936449.1	500 mM	6-phosphogluconolactonase 1	Up	3.61916	0.0422572	inflorescence meristem	is active incytoplasm	cytoplasm
Egu018315	XP_010929443.1	500 mM	ATPDX2	Up	3.7787	0.0423993	cauline leaf	acts upstream of or withinembryo development ending in seed dormancy	multicellular organism development
Egu012149	XP_010920523.1	500 mM	rubisco activase	Up	2.75956	0.042988	fruit	located in chloroplast stroma	chloroplast
Egu018762	XP_010925701.1	500 mM	F14P22_200	Up	2.10244	0.0431817	vascular leaf	involved invaline biosynthetic process	other cellular processes
Egu013254	XP_029117033.1	500 mM	ATFTSZ2-1	Up	3.32654	0.0434664	vascular leaf	colocalizes withchloroplast thylakoid membrane	plastid
Egu017314	XP_019707894.1	500 mM	F11C18_60	Up	2.57823	0.0438618	cauline leaf	involved inprotein dephosphorylation	other cellular processes
Egu014178	XP_010922429.1	500 mM	F12L6_8	Up	2.67073	0.0438987	cauline leaf	located inGolgi apparatus	Golgi apparatus
Egu022467	XP_010907154.1	500 mM	F18A5_40	Up	3.10592	0.0442581	shoot apex	located inmitochondrion	mitochondrion
Egu001670	XP_010913171.1	500 mM	#N/A	Up	3.48191	0.044929	#N/A	acts upstream of or withinembryo development ending in seed dormancy	multicellular organism development
Egu006806	XP_019708639.1	500 mM	CSLG3	Up	2.05833	0.0452281	shoot apex	enablescellulose synthase activity	transferase activity
Egu024135	XP_010906904.1	500 mM	AtTic62	Up	3.00078	0.04533	cauline leaf	part ofchloroplast thylakoid membrane protein complex	chloroplast
Egu014682	XP_010932642.1	500 mM	F28G11_11	Up	2.13122	0.0463945	cauline leaf	acts upstream of or withinfatty acid biosynthetic process	other cellular processes
Egu019473	XP_010926584.1	500 mM	EMB2728	Up	3.40757	0.046428	vascular leaf	acts upstream of or withinembryo development ending in seed dormancy	anatomical structure development
Egu001924	XP_010906719.1	500 mM	DNA J protein A7	Up	2.65575	0.0464351	cauline leaf	is active in chloroplast thylakoid membrane	chloroplast
Egu023127	XP_010909460.2	500 mM	POC1	Up	3.3701	0.0467081	cauline leaf	acts upstream of or withinregulation of transcription, DNA-templated	biosynthetic process
Egu029656	XP_010938532.1	500 mM	CCH	Up	2.60883	0.0467541	vascular leaf	located in chloroplast inner membrane	other intracellular components
Egu025699	XP_029116483.1	500 mM	cold regulated gene 27	Up	2.39859	0.0467945	cauline leaf	involved inregulation of photoperiodism, flowering	anatomical structure development
Egu025216	XP_010937270.1	500 mM	F19I3_28	Up	2.82522	0.0471915	cauline leaf	acts upstream of or withinprotein phosphorylation	other cellular processes
Egu008391	XP_010916220.1	500 mM	nucleoporin 155	Up	2.49851	0.0472427	cauline leaf	involved inprotein import into nucleus	transport
Egu022334	XP_010923355.1	500 mM	0	Up	2.90416	0.0472787	cauline leaf	enablesU2 snRNA binding	RNA binding
Egu021663	XP_010927963.1	500 mM	GGT2	Up	2.9362	0.0475161	cauline leaf	located inperoxisome	peroxisome
Egu010382	XP_010919575.2	500 mM	unfertilized embryo sac 10	Up	2.85975	0.0475181	cauline leaf	enables protein binding	protein binding
Egu015224	XP_010941465.1	500 mM	POC1	Up	3.1788	0.0476009	cauline leaf	acts upstream of or withinregulation of transcription, DNA-templated	biosynthetic process
Egu000986	XP_010913989.1	500 mM	photosystem I light harvesting complex gene 3	Up	3.02564	0.0483334	vascular leaf	involved inresponse to high light intensity	response to light stimulus
Egu021724	XP_010908008.1	500 mM	0	Up	4.06084	0.0489692	cauline leaf	involved inDNA-templated transcription, termination	biosynthetic process
Egu002486	XP_010912493.1	500 mM	AtFBA1	Up	3.15354	0.0491291	fruit	involved inglycolytic process	generation of precursor metabolites and energy
Egu011195	XP_010918599.1	500 mM	DSP4	Up	2.59571	0.0492633	cauline leaf	acts upstream of or withinstarch metabolic process	other metabolic processes
Egu011681	XP_010909941.1	500 mM	F12F1_30	Up	2.47547	0.0492911	fruit	located in chloroplast envelope	plastid
Egu014416	XP_019706257.1	500 mM	PHS2	Up	2.51723	0.0495903	cauline leaf	involved inglycogen catabolic process	carbohydrate metabolic process
Egu013368	XP_029118010.1	500 mM	cytochrome P450	Up	2.58465	0.0496041	cauline leaf	enablesheme binding	other binding
Egu003488	XP_010911871.1	500 mM	PSBS	Up	4.07308	0.0496884	cauline leaf	located in chloroplast thylakoid	chloroplast
Egu003038	XP_019701628.1	500 mM	cytochrome P450	Up	2.57289	0.0498882	shoot apex	enablesoxidoreductase activity, acting on paired donors, with incorporation or reduction of molecular oxygen	catalytic activity
Egu031291	XP_010904951.1	500 mM	galacturonosyltransferase 14	Down	-4.58952	3.02e-10	cauline leaf	acts upstream of or withinpollen tube growth	other cellular processes
Egu000004	XP_010908519.2	500 mM	light-response BTB 1	Down	-8.17585	6.12e-07	cauline leaf	involved inresponse to red light	response to light stimulus
Egu000201	XP_029118815.1	500 mM	GALK	Down	-4.98908	1.12e-06	fruit	acts upstream of or withingalactose metabolic process	carbohydrate metabolic process
Egu000391	XP_010904754.2	500 mM	0	Down	-4.36029	1.34e-06	cauline leaf	enablesmRNA binding	RNA binding
Egu032764	#N/A	500 mM	CLB19	Down	-4.1737	2.78e-05	shoot apex	located in chloroplast	chloroplast
Egu000461	#N/A	500 mM	#N/A	Down	-6.8748	2.82e-05	#N/A	#N/A	#N/A
Egu000006	XP_010908692.1	500 mM	0	Down	-7.29988	3.32e-05	cauline leaf	is active inintegral component of membrane	other membranes
Egu000259	XP_019703812.1	500 mM	#N/A	Down	-4.75918	5.27e-05	#N/A	enablesADP binding	nucleotide binding
Egu032760	XP_010906033.1	500 mM	0	Down	-4.23794	6.98e-05	shoot apex	enablesmolecular_function	unknown molecular functions
Egu000400	XP_010914409.1	500 mM	ARF1-BP	Down	-4.30764	6.99e-05	cauline leaf	enables protein binding	protein binding
Egu028994	XP_010937801.1	500 mM	IQ-domain 2	Down	-6.97144	7.62e-05	cauline leaf	located innucleus	nucleus
Egu000010	XP_029122944.1	500 mM	0	Down	-6.94416	8.51e-05	cauline leaf	is active inmembrane	other membranes
Egu000017	XP_010907756.1	500 mM	0	Down	-5.07611	0.000103898	cauline leaf	involved inregulation of catalytic activity	regulation of molecular function
Egu032751	XP_010906446.1	500 mM	MAC12_24	Down	-3.49243	0.000154637	cauline leaf	enablesglutathione oxidoreductase activity	catalytic activity
Egu025475	XP_010937473.1	500 mM	unfertilized embryo sac 2	Down	-5.26736	0.000159059	cauline leaf	acts upstream of or withindouble fertilization forming a zygote and endosperm	reproduction
Egu032757	XP_010909775.1	500 mM	0	Down	-2.80155	0.00017108	cauline leaf	located innucleus	nucleus
Egu032058	XP_010940138.2	500 mM	#N/A	Down	-4.85207	0.000182445	#N/A	involved inspindle assembly	cellular component organization
Egu000342	XP_029118762.1	500 mM	0	Down	-2.69674	0.00020794	cauline leaf	involved inprotein dephosphorylation	other cellular processes
Egu032733	XP_010910250.1	500 mM	0	Down	-2.72107	0.000207967	cauline leaf	located incytosol	cytosol
Egu032741	XP_010909852.1	500 mM	PMT5	Down	-4.08498	0.000236966	leaf vascular system	involved inlateral root formation	post-embryonic development
Egu027533	XP_010933500.1	500 mM	plant intracellular ras group-related LRR 4	Down	-3.85538	0.000269043	cauline leaf	located innucleus	nucleus
Egu030499	XP_010941414.1	500 mM	LAZARUS 1	Down	-4.04669	0.000292946	cauline leaf	acts upstream of or withinvesicle-mediated transport to the plasma membrane	transport
Egu001519	XP_010943203.1	500 mM	TIC21	Down	-5.18411	0.000329163	cauline leaf	enablescopper ion transmembrane transporter activity	transporter activity
Egu001702	XP_010913208.1	500 mM	F13M7_5	Down	-5.79977	0.000357069	cauline leaf	involved inbiological_process	unknown biological processes
Egu031126	XP_010943145.1	500 mM	F18O14_5	Down	-2.34696	0.000368109	cauline leaf	enablestranscription coregulator activity	transcription regulator activity
Egu032683	XP_019703127.1	500 mM	0	Down	-3.34823	0.000379863	cauline leaf	located innucleus	nucleus
Egu001007	XP_010928865.1	500 mM	F16F4_11	Down	-4.08497	0.00038011	cauline leaf	enablesDNA-binding transcription factor activity	DNA-binding transcription factor activity
Egu032627	XP_019702864.1	500 mM	RARE-COLD-INDUCIBLE 2B	Down	-6.80527	0.000417586	cauline leaf	acts upstream of or withinresponse to cold	response to abiotic stimulus
Egu002268	XP_010912749.1	500 mM	#N/A	Down	-4.43363	0.000448817	#N/A	located inplastid	plastid
Egu031527	XP_010939436.1	500 mM	#N/A	Down	-6.42991	0.000537693	#N/A	involved inprotein import into mitochondrial matrix	transport
Egu000104	XP_010914718.1	500 mM	APG8H	Down	-2.99034	0.000582355	cauline leaf	enablesAtg8 ligase activity	transferase activity
Egu032598	XP_029117963.1	500 mM	Arabidopsis Pp2c clade D 8	Down	-4.47621	0.00058774	cauline leaf	enables protein threonine phosphatase activity	hydrolase activity
Egu024356	XP_010936436.1	500 mM	AGL7	Down	-5.97648	0.000596255	shoot apex	enables protein binding	protein binding
Egu032594	XP_010910244.1	500 mM	#N/A	Down	-2.83281	0.000611979	fruit	located incytosol	cytosol
Egu032684	XP_010906735.1	500 mM	F6I18_270	Down	-4.33549	0.00070678	cauline leaf	enables protein binding	protein binding
Egu021032	XP_010924354.1	500 mM	#N/A	Down	-3.63905	0.000720987	#N/A	involved inregulation of transcription, DNA-templated	other metabolic processes
Egu030348	XP_010941175.1	500 mM	#N/A	Down	-2.60902	0.000779225	#N/A	involved in defense response to oomycetes	response to stress
Egu003553	#N/A	500 mM	PED3	Down	-4.8576	0.000793918	cauline leaf	involved inlipid catabolic process	catabolic process
Egu027712	XP_010933681.1	500 mM	T9L24_51	Down	-3.61002	0.000929473	cauline leaf	located innucleus	nucleus
Egu032550	#N/A	500 mM	#N/A	Down	-2.60104	0.000979952	#N/A	#N/A	#N/A
Egu032522	XP_029118242.1	500 mM	MET2	Down	-5.78598	0.00108317	cauline leaf	acts upstream of or withinnegative regulation of flower development	post-embryonic development
Egu024315	XP_010936409.1	500 mM	#N/A	Down	-2.96905	0.00112406	#N/A	located innucleus	nucleus
Egu000948	XP_010942540.1	500 mM	0	Down	-2.38077	0.00112825	inflorescence meristem	located innucleus	nucleus
Egu032408	XP_029117709.1	500 mM	FLYING SAUCER 1	Down	-3.62992	0.00115181	cauline leaf	acts upstream of or withinmucilage pectin metabolic process	carbohydrate metabolic process
Egu032644	XP_010910517.1	500 mM	K17N15_11	Down	-5.61154	0.00119754	cauline leaf	enables protein kinase activity	transferase activity
Egu000263	XP_010914528.1	500 mM	prefoldin 2	Down	-3.21575	0.00136443	cauline leaf	enables protein folding chaperone	other molecular functions
Egu001312	XP_010913554.1	500 mM	MSN9_150	Down	-2.69344	0.00144312	cauline leaf	located innucleus	nucleus
Egu000960	#N/A	500 mM	#N/A	Down	-3.59401	0.00160153	#N/A	#N/A	#N/A
Egu023192	XP_010908653.2	500 mM	#N/A	Down	-5.34037	0.00168346	root	enablesquercetin 7-O-glucosyltransferase activity	transferase activity
Egu026497	XP_029123439.1	500 mM	T24I21_21	Down	-4.02081	0.00173743	cauline leaf	acts upstream of or withinplant ovule development	anatomical structure development
Egu032351	XP_010941735.1	500 mM	0	Down	-2.78432	0.00177434	shoot apex	involved inbiological_process	unknown biological processes
Egu000047	XP_010914819.1	500 mM	#N/A	Down	-2.59798	0.00177965	#N/A	involved in chloroplast RNA modification	other metabolic processes
Egu002880	XP_010908504.1	500 mM	TLP8	Down	-6.64221	0.0018638	cauline leaf	located innucleus	nucleus
Egu031468	XP_010939359.1	500 mM	T12C22_21	Down	-2.14369	0.0019207	cauline leaf	enablesmRNA binding	RNA binding
Egu030361	XP_029116180.1	500 mM	mitochondrial editing factor 22	Down	-2.3225	0.00192321	shoot apex	acts upstream of or withinmitochondrial mRNA modification	other metabolic processes
Egu032247	#N/A	500 mM	ATRBOHF	Down	-3.52555	0.00217957	cauline leaf	acts upstream of or withinosmosensory signaling pathway	response to chemical
Egu002339	XP_010912681.1	500 mM	0	Down	-6.54212	0.0022504	cauline leaf	located inplant-type vacuole	vacuole
Egu032445	XP_010910271.1	500 mM	UGT85A2	Down	-6.58906	0.0024834	cauline leaf	located innucleus	nucleus
Egu020826	XP_010924661.1	500 mM	F17H15_21	Down	-2.11658	0.00254467	cauline leaf	acts upstream of or withinprotein phosphorylation	other cellular processes
Egu003611	XP_010911734.1	500 mM	PIN-FORMED 6	Down	-3.30398	0.00256632	cauline leaf	involved innegative regulation of ethylene-activated signaling pathway	cell communication
Egu000043	XP_010914814.1	500 mM	DRB1	Down	-2.92901	0.00263164	cauline leaf	acts upstream of or withinmRNA cleavage involved in gene silencing by miRNA	other cellular processes
Egu032306	XP_029118663.1	500 mM	MHK10_2	Down	-2.84314	0.00282785	cauline leaf	located innucleus	nucleus
Egu032606	XP_019710527.1	500 mM	SAW2	Down	-5.3266	0.0031913	cauline leaf	enables RNA polymerase II cis-regulatory region sequence-specific DNA binding	nucleic acid binding
Egu002360	XP_010941010.2	500 mM	ATMCPB1	Down	-5.99332	0.00335357	cauline leaf	acts upstream of or withinpositive regulation of programmed cell death	cell death
Egu032300	XP_019707168.1	500 mM	Leaf rust 10 disease-resistance locus receptor- like protein kinase-like 4	Down	-2.68169	0.00358243	cauline leaf	involved inphosphorylation	other metabolic processes
Egu003058	XP_010906008.1	500 mM	plastid transcriptionally active 17	Down	-2.18647	0.00359944	cauline leaf	located in chloroplast	chloroplast
Egu001456	#N/A	500 mM	#N/A	Down	-4.84063	0.00370729	#N/A	#N/A	#N/A
Egu031230	XP_010939103.1	500 mM	0	Down	-2.23025	0.0042922	cauline leaf	contributes toDNA-directed 5'-3' RNA polymerase activity	transferase activity
Egu003240	XP_029116807.1	500 mM	ARF3	Down	-5.68123	0.00442891	cauline leaf	enablestranscription cis-regulatory region binding	nucleic acid binding
Egu001665	XP_010913167.1	500 mM	FAR1-related sequence 6	Down	-3.54615	0.00482002	cauline leaf	involved inregulation of transcription, DNA-templated	biosynthetic process
Egu003632	XP_010911533.1	500 mM	plant U-box 26	Down	-4.92866	0.00507016	cauline leaf	enables protein binding	protein binding
Egu032008	XP_010940061.1	500 mM	ribosomal protein large subunit 16A	Down	-2.84905	0.00515561	anther	located incytosol	cytosol
Egu032299	XP_019707168.1	500 mM	LRK10L1.2	Down	-2.79586	0.0051713	cauline leaf	enables protein threonine kinase activity	catalytic activity
Egu001740	XP_010913253.1	500 mM	ATCLC-F	Down	-2.79955	0.00521067	cauline leaf	is active inGolgi apparatus	Golgi apparatus
Egu032007	XP_010940059.1	500 mM	#N/A	Down	-3.5784	0.00539503	#N/A	enables zinc ion binding	other binding
Egu032237	XP_010907508.1	500 mM	F10N7_140	Down	-2.45389	0.00542454	cauline leaf	acts upstream of or withincalcium ion transport	transport
Egu032577	#N/A	500 mM	#N/A	Down	-2.9857	0.00549562	#N/A	#N/A	#N/A
Egu031973	XP_019710712.1	500 mM	PCAT2	Down	-5.34062	0.00553127	cauline leaf	involved inregulation of transcription, DNA-templated	other metabolic processes
Egu002449	XP_010930748.1	500 mM	PED3	Down	-2.52491	0.00562543	cauline leaf	involved inlipid catabolic process	catabolic process
Egu032236	XP_029117350.1	500 mM	#N/A	Down	-2.81728	0.00567443	root	involved inprotein phosphorylation	cellular protein modification process
Egu025891	XP_010936109.1	500 mM	#N/A	Down	-2.89113	0.00589323	root	acts upstream of or withinresponse to ethylene	response to endogenous stimulus
Egu030989	XP_010909652.1	500 mM	FORMS APLOID AND BINUCLEATE CELLS 1A	Down	-3.28923	0.00606941	cauline leaf	is active inendosome membrane	endosome
Egu032515	XP_010909561.1	500 mM	#N/A	Down	-3.48759	0.00614657	flower	enablesoxidoreductase activity, acting on the CH-OH group of donors, NAD or NADP as acceptor	catalytic activity
Egu032257	XP_010916908.1	500 mM	0	Down	-3.80601	0.00625587	shoot apex	located in plasma membrane	plasma membrane
Egu027125	XP_010943428.1	500 mM	F3C3_3	Down	-2.62737	0.00638647	cauline leaf	located inextracellular region	extracellular region
Egu032175	#N/A	500 mM	#N/A	Down	-6.61371	0.00649983	#N/A	#N/A	#N/A
Egu022837	XP_010930662.1	500 mM	ATHDA14	Down	-3.20552	0.00651861	cauline leaf	acts upstream of or withintubulin deacetylation	cellular protein modification process
Egu032024	XP_029124359.1	500 mM	F3I6_27	Down	-2.31783	0.00666373	cauline leaf	enablesubiquitin-protein transferase activity	catalytic activity
Egu000059	XP_010914839.1	500 mM	EMBRYO DEFECTIVE 3105	Down	-3.8434	0.00708863	cauline leaf	located in chloroplast stroma	plastid
Egu022741	XP_010930856.2	500 mM	F12K8.12	Down	-3.15684	0.00737184	cauline leaf	acts upstream of or withindipeptide transport	transport
Egu002516	XP_029118389.1	500 mM	MYH9_9	Down	-2.28605	0.00773006	cauline leaf	located innucleus	nucleus
Egu032062	XP_010940141.1	500 mM	F26F24_22	Down	-2.80483	0.00779779	shoot apex	involved inbiological_process	unknown biological processes
Egu021166	XP_010924217.1	500 mM	F16B3_5	Down	-3.43809	0.00807003	cauline leaf	located inplasmodesma	other cellular components
Egu020943	XP_010920705.1	500 mM	F19B15_130	Down	-4.38078	0.00811812	cauline leaf	acts upstream of or withinregulation of transcription, DNA-templated	other cellular processes
Egu024355	XP_010936434.1	500 mM	F14F8_170	Down	-2.20389	0.00840224	cauline leaf	enablesubiquitin-protein transferase activity	transferase activity
Egu003778	XP_010927763.1	500 mM	CBB2	Down	-2.68269	0.00858026	whole plant	enablessteroid binding	lipid binding
Egu028239	XP_010908075.2	500 mM	ATVAM3	Down	-2.66658	0.00868029	vascular leaf primordium	located in trans-Golgi network transport vesicle	other intracellular components
Egu031944	XP_010939973.1	500 mM	0	Down	-2.81529	0.00888342	cauline leaf	involved inglycerol catabolic process	other metabolic processes
Egu026914	XP_010934508.1	500 mM	casein kinase II beta chain 1	Down	-2.6815	0.00900257	cauline leaf	enables protein kinase regulator activity	enzyme regulator activity
Egu028037	XP_010934091.1	500 mM	HISN1B	Down	-2.84365	0.00903424	cauline leaf	acts upstream of or withinhistidine biosynthetic process	other metabolic processes
Egu002335	XP_010912684.1	500 mM	#N/A	Down	-2.62071	0.00926843	#N/A	located innucleus	nucleus
Egu025854	XP_010936070.1	500 mM	MRP5	Down	-3.65555	0.00929623	cauline leaf	acts upstream of or withinabscisic acid-activated signaling pathway involved in stomatal movement	response to chemical
Egu031851	XP_029124402.1	500 mM	suppressor of actin 2	Down	-2.25208	0.00958366	cauline leaf	involved inphosphatidylinositol-3-phosphate biosynthetic process	other metabolic processes
Egu032450	XP_010908474.1	500 mM	MWC10_1	Down	-4.23624	0.00986953	cauline leaf	located in plasma membrane	plasma membrane
Egu032450	XP_010908474.1	500 mM	MWC10_1	Down	-3.15703	0.0101172	cauline leaf	located in plasma membrane	plasma membrane
Egu002864	XP_010904611.1	500 mM	#N/A	Down	-2.0154	0.0106007	#N/A	located in chloroplast	chloroplast
Egu029723	XP_010938772.2	500 mM	prefoldin 5	Down	-2.13509	0.01115	cauline leaf	part ofprefoldin complex	other cellular components
Egu025847	XP_029123571.1	500 mM	F20D22_9	Down	-3.99611	0.0111767	cauline leaf	involved inautophagy	catabolic process
Egu029552	XP_010938651.1	500 mM	ubiquitin-specific protease 24	Down	-2.06718	0.0112135	cauline leaf	located innucleus	nucleus
Egu031830	XP_010939841.1	500 mM	STRUBBELIG-receptor family 7	Down	-3.58961	0.0117131	cauline leaf	located in plasma membrane	plasma membrane
Egu028780	XP_019705538.1	500 mM	0	Down	-2.05731	0.0119619	cauline leaf	located innucleus	nucleus
Egu032409	XP_010909715.1	500 mM	ATERF9	Down	-3.76747	0.0122378	shoot apex	acts upstream of or withinglucosinolate metabolic process	other cellular processes
Egu032412	XP_010926483.1	500 mM	#N/A	Down	-2.86902	0.0122706	#N/A	located incytosol	cytosol
Egu002186	XP_010912851.1	500 mM	F21J9.34	Down	-3.42644	0.0125775	cauline leaf	located in chloroplast	chloroplast
Egu000532	XP_029118720.1	500 mM	F3O9_9	Down	-5.68081	0.0126858	cauline leaf	located innucleus	nucleus
Egu025890	XP_010936108.1	500 mM	#N/A	Down	-3.57262	0.0130278	#N/A	enablesmolecular_function	unknown molecular functions
Egu003318	XP_019702304.1	500 mM	F15N18_20	Down	-3.6382	0.0132125	cauline leaf	located innucleus	nucleus
Egu000965	XP_019701348.1	500 mM	K23F3_3	Down	-2.86606	0.0133128	cauline leaf	acts upstream of or withinresponse to abiotic stimulus	response to abiotic stimulus
Egu029732	XP_029124108.1	500 mM	LIG1	Down	-4.74786	0.0134779	cauline leaf	involved insingle strand break repair	response to stress
Egu026425	XP_010935222.1	500 mM	#N/A	Down	-2.01981	0.0135138	#N/A	enablesmolecular_function	unknown molecular functions
Egu024141	XP_010936173.1	500 mM	#N/A	Down	-4.7531	0.0136611	root	located in chloroplast	chloroplast
Egu032005	XP_010940054.1	500 mM	RBX1	Down	-3.05792	0.0136612	cauline leaf	involved in ubiquitin-dependent protein catabolic process	other metabolic processes
Egu002741	XP_010942884.2	500 mM	#N/A	Down	-2.18842	0.0144275	inflorescence meristem	enablesnucleotide-sugar transmembrane transporter activity	transporter activity
Egu021617	XP_010923888.1	500 mM	0	Down	-4.70541	0.0147854	cauline leaf	is active inintracellular membrane-bounded organelle	other intracellular components
Egu023588	XP_010929915.1	500 mM	ATNRT3.1	Down	-3.45542	0.015241	cauline leaf	located in plasma membrane	plasma membrane
Egu001775	XP_010942296.1	500 mM	HISN4	Down	-2.9711	0.0154347	vascular leaf	located in chloroplast	chloroplast
Egu032205	XP_019702451.2	500 mM	#N/A	Down	-3.38855	0.0154661	root	acts upstream of or withinphosphorylation	other metabolic processes
Egu032211	XP_029117349.1	500 mM	#N/A	Down	-2.80521	0.0157592	#N/A	enables protein binding	protein binding
Egu032000	XP_010940047.1	500 mM	ATPEX14	Down	-2.23992	0.0158697	cauline leaf	acts upstream of or withinprotein targeting to peroxisome	cellular component organization
Egu031214	XP_029124421.1	500 mM	QWRF domain containing 2	Down	-2.25625	0.0163008	cauline leaf	involved incentrosome cycle	cell cycle
Egu032178	XP_019711130.1	500 mM	F10D13_24	Down	-2.63712	0.0171933	cauline leaf	enablesNAD+ nucleosidase activity	hydrolase activity
Egu032179	XP_010941754.1	500 mM	0	Down	-3.90255	0.017494	cauline leaf	enablesADP binding	other binding
Egu032189	XP_010910071.3	500 mM	AtADT6	Down	-2.09133	0.017551	cauline leaf	involved inL-phenylalanine biosynthetic process	biosynthetic process
Egu029059	XP_010937907.1	500 mM	0	Down	-2.6815	0.0177318	cauline leaf	part ofSAGA-type complex	nucleus
Egu019774	XP_010926864.1	500 mM	VAN3	Down	-4.21211	0.0179177	cauline leaf	located in plasma membrane	plasma membrane
Egu031004	XP_010909576.1	500 mM	0	Down	-3.2307	0.0179623	cauline leaf	involved innegative regulation of transcription, DNA-templated	other metabolic processes
Egu031654	XP_029124299.1	500 mM	QUA2	Down	-2.734	0.0182085	cauline leaf	located inGolgi apparatus	Golgi apparatus
Egu004209	XP_010941311.1	500 mM	ATCUL4	Down	-2.60598	0.0182341	cauline leaf	enables protein binding	protein binding
Egu000120	XP_010914706.1	500 mM	T7B11_14	Down	-5.50791	0.0183398	cauline leaf	involved intRNA methylation	other metabolic processes
Egu023159	XP_010909098.1	500 mM	0	Down	-2.42859	0.0183982	vascular leaf	located in chloroplast thylakoid lumen	chloroplast
Egu003390	XP_010912015.1	500 mM	polypyrimidine tract-binding protein 3	Down	-2.78526	0.0184206	cauline leaf	is active innucleus	nucleus
Egu000417	XP_010914380.1	500 mM	ATSCC3	Down	-3.2369	0.0186711	cauline leaf	part ofcohesin complex	other intracellular components
Egu002850	XP_010905756.1	500 mM	cytochrome P450	Down	-2.13438	0.0186945	cauline leaf	enablesheme binding	other binding
Egu027192	XP_010934377.1	500 mM	ARP6	Down	-3.40239	0.0188799	vascular leaf	enables protein binding	protein binding
Egu002295	XP_010912879.1	500 mM	STICHEL	Down	-3.49503	0.0190825	cauline leaf	located in plasma membrane	plasma membrane
Egu000850	XP_029116337.1	500 mM	AtALG3	Down	-2.85757	0.0191372	cauline leaf	involved inprotein glycosylation	cellular protein modification process
Egu031658	XP_010939661.1	500 mM	F18D22_60	Down	-2.79651	0.0194162	cauline leaf	enables protein serine kinase activity	catalytic activity
Egu001776	XP_010942295.1	500 mM	galacturonosyltransferase 4	Down	-2.43885	0.0195148	cauline leaf	enablespolygalacturonate 4-alpha-galacturonosyltransferase activity	transferase activity
Egu021565	#N/A	500 mM	#N/A	Down	-3.40925	0.0195891	#N/A	#N/A	#N/A
Egu023296	XP_010930253.1	500 mM	basic leucine-zipper 69	Down	-2.1376	0.0196701	cauline leaf	enablestranscription cis-regulatory region binding	nucleic acid binding
Egu027169	XP_010908922.1	500 mM	cadmium 2+ induced	Down	-3.12586	0.0202833	cauline leaf	located incytosol	cytosol
Egu023395	XP_019708352.1	500 mM	ROOT INITIATION DEFECTIVE 3	Down	-2.38932	0.0203444	cauline leaf	involved inrRNA processing	other metabolic processes
Egu002742	XP_019701434.1	500 mM	0	Down	-2.19527	0.0214015	cauline leaf	located innucleus	nucleus
Egu029007	XP_010937827.1	500 mM	lipid phosphate phosphatase gamma	Down	-2.36292	0.0216457	cauline leaf	involved inlipid biosynthetic process	other metabolic processes
Egu024202	XP_010936184.1	500 mM	GRF1	Down	-2.76482	0.0216565	pericycle	enables protein binding	protein binding
Egu032140	XP_019703950.1	500 mM	MES12	Down	-2.02305	0.0220623	cauline leaf	involved insalicylic acid metabolic process	other cellular processes
Egu002216	XP_010912817.1	500 mM	#N/A	Down	-2.72132	0.0222069	#N/A	located in plasma membrane	plasma membrane
Egu031559	XP_029124251.1	500 mM	0	Down	-2.84888	0.022268	cauline leaf	part ofCOPII vesicle coat	other membranes
Egu023321	XP_010930219.1	500 mM	0	Down	-8.93233	0.0222771	cauline leaf	is active incytoplasm	cytoplasm
Egu027177	XP_019701887.1	500 mM	Abiotic Stress Gene 1	Down	-3.33806	0.0223569	cauline leaf	enablesmolecular_function	unknown molecular functions
Egu000547	XP_010914191.1	500 mM	HA5	Down	-2.81834	0.0230352	cauline leaf	enablesP-type ion transporter activity	transporter activity
Egu001468	XP_019704260.1	500 mM	calmodulin-binding receptor-like cytoplasmic kinase 3	Down	-3.333	0.0234031	cauline leaf	is active in plasma membrane	plasma membrane
Egu031024	#N/A	500 mM	#N/A	Down	-2.44031	0.0235027	#N/A	#N/A	#N/A
Egu002410	#N/A	500 mM	#N/A	Down	-3.6005	0.0239936	#N/A	#N/A	#N/A
Egu003724	XP_010912395.1	500 mM	F3I17_24	Down	-3.83958	0.0241837	cauline leaf	involved inbox C/D snoRNP assembly	cellular component organization
Egu023349	XP_010930450.3	500 mM	0	Down	-2.24057	0.0244661	cauline leaf	enables protein serine kinase activity	transferase activity
Egu031010	XP_010914766.1	500 mM	F6F22_18	Down	-2.31853	0.0246536	cauline leaf	part ofAP-4 adaptor complex	cytoplasm
Egu000344	XP_010909712.1	500 mM	NAC032	Down	-2.59558	0.024711	cauline leaf	acts upstream of or withinpositive regulation of transcription, DNA-templated	nucleobase-containing compound metabolic process
Egu022777	XP_010930752.1	500 mM	#N/A	Down	-4.11197	0.0248948	#N/A	located in chloroplast envelope	other intracellular components
Egu021511	#N/A	500 mM	F13K9_27	Down	-3.17023	0.0250408	cauline leaf	involved inxanthophyll biosynthetic process	lipid metabolic process
Egu024400	XP_010936489.2	500 mM	T4M8_5	Down	-2.53264	0.0250792	cauline leaf	located innucleus	nucleus
Egu023589	XP_010909060.1	500 mM	0	Down	-3.78717	0.0252185	cauline leaf	located innucleus	nucleus
Egu025158	XP_010937336.1	500 mM	RPM1-induced protein kinase	Down	-8.74081	0.0253193	cauline leaf	located inmitochondrion	mitochondrion
Egu031888	XP_010939912.1	500 mM	ATRANGAP1	Down	-2.48178	0.0254012	cauline leaf	located innuclear envelope	nuclear envelope
Egu001085	XP_010910988.2	500 mM	HMGR1	Down	-2.32788	0.0259321	root	is active inperoxisomal membrane	cytoplasm
Egu023148	XP_010909242.1	500 mM	20S proteasome beta subunit G1	Down	-2.11654	0.0272504	fruit	involved in proteasomal protein catabolic process	other cellular processes
Egu002255	XP_010912767.1	500 mM	T9H9_25	Down	-2.38671	0.0273735	shoot apex	enablesmolecular_function	unknown molecular functions
Egu032086	XP_010910574.1	500 mM	T6G15_80	Down	-2.03297	0.0274851	cauline leaf	located innucleus	nucleus
Egu032091	XP_010910527.1	500 mM	0	Down	-2.1761	0.0277793	cauline leaf	located in chloroplast	chloroplast
Egu004190	XP_010941596.1	500 mM	AT-SYR1	Down	-3.00653	0.028119	cauline leaf	enablesSNAP receptor activity	other molecular functions
Egu017694	#N/A	500 mM	#N/A	Down	-3.53445	0.0283263	#N/A	#N/A	#N/A
Egu025073	XP_010937011.1	500 mM	NTR1	Down	-2.83171	0.0286568	plant embryo	is active inplant-type vacuole membrane	vacuole
Egu027938	XP_010933971.1	500 mM	#N/A	Down	-3.27051	0.0289196	#N/A	enablesmolecular_function	unknown molecular functions
Egu002219	XP_010912812.1	500 mM	#N/A	Down	-2.63871	0.0293665	root	enablestransmembrane transporter activity	transporter activity
Egu030759	XP_010940594.1	500 mM	ATBET11	Down	-3.28459	0.0294465	cauline leaf	located inintegral component of Golgi membrane	other membranes
Egu030168	XP_010940867.1	500 mM	ATUGE1	Down	-2.55474	0.0296822	root	involved inUDP-L-arabinose biosynthetic process	other metabolic processes
Egu000291	XP_029118782.1	500 mM	PROPYZAMIDE-HYPERSENSITIVE 1	Down	-2.53484	0.0298992	cauline leaf	enables protein binding	protein binding
Egu031798	XP_010939800.1	500 mM	F1M20_15	Down	-3.36447	0.0303933	cauline leaf	located in chloroplast	chloroplast
Egu000177	XP_010914644.1	500 mM	ATSFR2	Down	-2.91794	0.030596	cauline leaf	enablesglycosyltransferase activity	transferase activity
Egu000121	XP_010914699.1	500 mM	MODIFIER OF snc1	Down	-2.44311	0.0313707	cauline leaf	enablesmRNA binding	RNA binding
Egu031298	#N/A	500 mM	#N/A	Down	-2.16695	0.0315423	#N/A	#N/A	#N/A
Egu031745	XP_019704387.1	500 mM	REDUCED WALL ACETYLATION 1	Down	-2.7832	0.0316036	cauline leaf	involved inxylan metabolic process	carbohydrate metabolic process
Egu022936	XP_010930536.3	500 mM	CXE18	Down	-2.35671	0.0318067	shoot apex	involved inpollen tube growth	growth
Egu004866	XP_010935875.1	500 mM	ATAGG1	Down	-2.90855	0.032196	whole plant	enables protein binding	protein binding
Egu026590	XP_010935011.1	500 mM	GSL8	Down	-2.18243	0.0324475	cauline leaf	located inmitochondrion	mitochondrion
Egu031976	XP_029124351.1	500 mM	DEK1	Down	-8.35509	0.0325532	free nuclear endosperm	involved inpositive regulation of DNA endoreduplication	other metabolic processes
Egu031994	XP_010936744.2	500 mM	AtFDH1	Down	-2.12358	0.0325822	fruit	located incytosol	cytosol
Egu023186	XP_010908735.1	500 mM	FH1	Down	-2.04691	0.0326315	cauline leaf	located innucleus	nucleus
Egu029987	#N/A	500 mM	#N/A	Down	-4.69031	0.0328759	#N/A	#N/A	#N/A
Egu000181	XP_029118817.1	500 mM	K6M13_13	Down	-2.43805	0.0329446	cauline leaf	located incytoplasm	cytoplasm
Egu021555	XP_029120922.1	500 mM	ATTOM1	Down	-2.44068	0.0330305	cauline leaf	located inplant-type vacuole membrane	vacuole
Egu002368	XP_029118408.1	500 mM	C-terminally encoded peptide receptor 2	Down	-3.46393	0.0331734	cauline leaf	involved inregulation of root development	multicellular organism development
Egu017734	XP_010928215.1	500 mM	NAGLU	Down	-2.35065	0.0332233	cauline leaf	involved inpositive regulation of cell division	other cellular processes
Egu031467	XP_010939358.1	500 mM	DRG	Down	-3.79829	0.0338497	cauline leaf	enablestranscription cis-regulatory region binding	nucleic acid binding
Egu029785	XP_010938888.2	500 mM	methionine sulfoxide reductase B 2	Down	-3.18331	0.0343254	cauline leaf	located in chloroplast	chloroplast
Egu031691	XP_019703071.1	500 mM	0	Down	-3.38382	0.0345692	cauline leaf	enables protein serine kinase activity	transferase activity
Egu031693	XP_029117941.1	500 mM	0	Down	-2.91658	0.035744	cauline leaf	enables protein serine kinase activity	transferase activity
Egu030474	XP_019711068.1	500 mM	K2A18_12	Down	-3.39163	0.0358869	cauline leaf	involved inprotein ubiquitination	cellular protein modification process
Egu031951	XP_019710539.1	500 mM	0	Down	-2.58315	0.036039	cauline leaf	involved inresponse to ozone	response to stress
Egu029788	XP_010938881.1	500 mM	T13L16_5	Down	-2.96159	0.0360866	cauline leaf	part ofSAGA-type complex	nucleus
Egu003816	XP_010913110.1	500 mM	#N/A	Down	-2.02865	0.0370521	#N/A	involved inbiological_process	unknown biological processes
Egu021012	XP_010924383.1	500 mM	MHK10_11	Down	-2.08205	0.0370726	cauline leaf	located inextracellular region	extracellular region
Egu000212	XP_010914579.1	500 mM	genomes uncoupled 1	Down	-3.60138	0.0376524	cauline leaf	acts upstream of or withinmitochondria-nucleus signaling pathway	signal transduction
Egu001383	XP_029118559.1	500 mM	#N/A	Down	-2.69277	0.0378423	#N/A	enablesalanine-tRNA ligase activity	catalytic activity
Egu031636	XP_010939692.1	500 mM	14-3-3OMEGA	Down	-2.72734	0.0381937	cauline leaf	located incytosol	cytosol
Egu002137	XP_029118471.1	500 mM	RING domain ligase1	Down	-2.48993	0.0396844	cauline leaf	enables protein binding	protein binding
Egu031689	XP_029117941.1	500 mM	0	Down	-3.58425	0.0396967	cauline leaf	enables protein serine kinase activity	transferase activity
Egu029754	#N/A	500 mM	MIA	Down	-2.07939	0.0397757	cauline leaf	located inendoplasmic reticulum	endoplasmic reticulum
Egu001369	#N/A	500 mM	#N/A	Down	-2.22671	0.0399394	#N/A	#N/A	#N/A
Egu032750	XP_010906112.1	500 mM	#N/A	Down	-2.47782	0.0400225	root	acts upstream of or within defense response to bacterium	response to external stimulus
Egu031595	XP_010939727.1	500 mM	MEE68	Down	-3.09865	0.040023	cauline leaf	enables protein binding	protein binding
Egu027163	XP_029117983.1	500 mM	SIG1	Down	-2.1979	0.0401375	cauline leaf	involved inphotosystem stoichiometry adjustment	other cellular processes
Egu031910	gi|1130646262|ref|XP_019710664.1|	500 mM	#N/A	Down	-2.36955	0.0401713	#N/A	located inextracellular region	extracellular region
Egu031913	XP_010939935.1	500 mM	zinc finger protein 8	Down	-3.16104	0.0408889	cauline leaf	enablesDNA-binding transcription factor activity	DNA-binding transcription factor activity
Egu001750	XP_010913310.1	500 mM	CZF2	Down	-2.77847	0.0409421	shoot apex	acts upstream of or within cellular response to hypoxia	response to abiotic stimulus
Egu004782	NP_001306843.1	500 mM	#N/A	Down	-2.34466	0.0409854	fruit	acts upstream of or withinUDP-L-arabinose metabolic process	nucleobase-containing compound metabolic process
Egu001131	XP_019703538.1	500 mM	phosphorylethanolamine cytidylyltransferase 1	Down	-3.23095	0.0416352	cauline leaf	involved inphosphatidylethanolamine biosynthetic process	other metabolic processes
Egu026933	XP_010934487.1	500 mM	OPT7	Down	-3.32906	0.0417475	cauline leaf	enablesoligopeptide transmembrane transporter activity	transporter activity
Egu031639	XP_010939688.1	500 mM	F14M13_18	Down	-3.065	0.0418431	cauline leaf	acts upstream of or withinvegetative to reproductive phase transition of meristem	anatomical structure development
Egu025072	XP_010937012.1	500 mM	NTR1	Down	-2.36806	0.042751	plant embryo	is active inplant-type vacuole membrane	vacuole
Egu032742	XP_010918286.1	500 mM	LECRK1	Down	-2.86801	0.0428065	cauline leaf	involved in defense response to bacterium	response to stress
Egu003124	XP_010906043.1	500 mM	MWD9_13	Down	-3.62504	0.0429021	cauline leaf	involved inbiological_process	unknown biological processes
Egu021633	XP_010943963.1	500 mM	0	Down	-2.2302	0.0429771	shoot apex	involved inprotein phosphorylation	cellular protein modification process
Egu000227	XP_010914566.2	500 mM	#N/A	Down	-2.12754	0.0438377	#N/A	enables protein binding	protein binding
Egu003737	XP_010930478.1	500 mM	PhotoSystem B protein 33	Down	-2.1587	0.0439593	cauline leaf	acts upstream of or withinphotosystem II stabilization	generation of precursor metabolites and energy
Egu031868	XP_010939885.3	500 mM	TIFY10B	Down	-3.3986	0.0445595	cauline leaf	enables protein binding	protein binding
Egu031869	XP_019710620.1	500 mM	F14D16_30	Down	-2.21902	0.0446813	cauline leaf	involved in ubiquinone biosynthetic process	other cellular processes
Egu031880	XP_010939899.1	500 mM	0	Down	-2.10974	0.0448969	cauline leaf	is active inintegral component of Golgi membrane	Golgi apparatus
Egu002996	XP_010905015.1	500 mM	ABCB21	Down	-2.08853	0.0449281	shoot apex	enablesATPase-coupled transmembrane transporter activity	transporter activity
Egu021712	XP_010908997.1	500 mM	Inner Nuclear Membrane Protein A	Down	-2.98453	0.0456555	cauline leaf	located in chloroplast	chloroplast
Egu002390	XP_010930642.1	500 mM	seuss	Down	-2.31907	0.0457671	cauline leaf	involved innegative regulation of transcription by RNA polymerase II	nucleobase-containing compound metabolic process
Egu019034	XP_029119184.1	500 mM	#N/A	Down	-3.13944	0.0470991	root	enables protein serine kinase activity	kinase activity
Egu031553	XP_010939450.1	500 mM	PREP2	Down	-2.13214	0.0475766	root	enablesmetal ion binding	other binding
Egu004929	XP_010936644.1	500 mM	EXORDIUM LIKE 7	Down	-2.20275	0.0478644	shoot apex	involved inbiological_process	unknown biological processes
Egu004893	XP_029123996.1	500 mM	mannosidase 4	Down	-2.85417	0.0484092	cauline leaf	involved inprotein glycosylation	other cellular processes
Egu002515	XP_010930947.1	500 mM	#N/A	Down	-3.20204	0.0489892	#N/A	involved inethylene-activated signaling pathway	response to endogenous stimulus
Egu029539	XP_010938657.1	500 mM	RECA homolog 3	Down	-2.12823	0.0490663	cauline leaf	enablessingle-stranded DNA binding	DNA binding
Egu001767	XP_029117860.1	500 mM	RPS3	Down	-2.54536	0.0496316	cauline leaf	acts upstream of or withinplant-type hypersensitive response	response to stress
Egu023342	XP_019708489.1	500 mM	ATARI8	Down	-2.51785	0.0498075	cauline leaf	enablesubiquitin protein ligase activity	catalytic activity
Egu031812	XP_010939818.1	500 mM	CAB4	Down	-3.29875	0.0499729	cauline leaf	located in chloroplast thylakoid	chloroplast

## Sheet: Supplemental Table S2
SUPPLEMENTAL TABLE S2 Putative SPCH binding DEGs and their annotations in each group
Genebank_ID	Group	Regulation	Gene Name	Expression pattern	Function	Go items
XP_010914784.1	100 mM	Up	T7B11_7	cauline leaf	enables zinc ion binding	other binding
XP_010914725.1	100 mM	Up	0	cauline leaf	involved in SCF-dependent proteasomal ubiquitin-dependent protein catabolic process	catabolic process
XP_029118112.1	100 mM	Up	AtSOD1	fruit	involved in cellular response to salt stress	response to abiotic stimulus
XP_010914012.1	100 mM	Up	0	cauline leaf	located inGolgi apparatus	Golgi apparatus
XP_019703265.1	100 mM	Up	#N/A	#N/A	part ofIno80 complex	nucleus
XP_010913243.1	100 mM	Up	ATPEX5	cauline leaf	involved inprotein import into peroxisome matrix, docking	other cellular processes
XP_010913259.1	100 mM	Up	K24C1_5	cauline leaf	located innucleus	nucleus
XP_010942299.1	100 mM	Up	CLPD	cauline leaf	located in chloroplast	chloroplast
XP_010910524.1	100 mM	Up	ATSKL1	cauline leaf	is active in chloroplast	chloroplast
XP_019704329.1	100 mM	Up	F12G12_21	cauline leaf	acts upstream of or withinnegative regulation of defense response to bacterium	response to biotic stimulus
XP_019704254.1	100 mM	Up	UPF3	cauline leaf	involved injasmonic acid mediated signaling pathway	response to chemical
XP_010912545.1	100 mM	Up	isocitrate dehydrogenase V	cauline leaf	acts upstream of or withinisocitrate metabolic process	other cellular processes
XP_010912195.1	100 mM	Up	#N/A	#N/A	involved inglycolytic process	generation of precursor metabolites and energy
XP_010906008.1	100 mM	Up	plastid transcriptionally active 17	cauline leaf	located in chloroplast	chloroplast
XP_029117041.1	100 mM	Up	F7H2_8	cauline leaf	located inmitochondrion	mitochondrion
XP_010925075.1	100 mM	Up	F14O23_9	cauline leaf	involved inphosphatidylinositol dephosphorylation	other cellular processes
XP_010941527.1	100 mM	Up	PIR2	cauline leaf	acts upstream of or withinresponse to salt stress	response to stress
XP_019708944.1	100 mM	Up	CNGC6	cauline leaf	enablesion channel activity	transporter activity
XP_029117136.1	100 mM	Up	ESD6	cauline leaf	acts upstream of or withinnegative regulation of transcription, DNA-templated	nucleobase-containing compound metabolic process
XP_010934640.1	100 mM	Up	embryo defective 2734	cauline leaf	enables protein binding	protein binding
XP_010929000.1	100 mM	Up	CHROMATIN REMODELING 9	cauline leaf	located innucleus	nucleus
XP_010930104.1	100 mM	Up	0	cauline leaf	is active inmembrane	other membranes
XP_019703313.1	100 mM	Up	RSM3	inflorescence meristem	located innucleus	nucleus
XP_010920655.1	100 mM	Up	acyl activating enzyme 13	cauline leaf	enablesmalonyl-CoA synthetase activity	catalytic activity
XP_019708639.1	100 mM	Up	CSLG3	shoot apex	enablescellulose synthase activity	transferase activity
XP_029119575.1	100 mM	Up	RING-H2 group F2A	cauline leaf	located innucleus	nucleus
XP_010917792.1	100 mM	Up	0	cauline leaf	located in chloroplast	chloroplast
XP_010915684.1	100 mM	Up	SPEECHLESS	shoot apex	involved inregulation of stomatal complex development	anatomical structure development
XP_010908972.1	100 mM	Up	embryo defective 2734	cauline leaf	enables protein binding	protein binding
XP_010916902.1	100 mM	Up	ATACX2	cauline leaf	acts upstream of or withinfatty acid beta-oxidation	other metabolic processes
XP_010916423.1	100 mM	Up	T21H19_60	cauline leaf	located in chloroplast	chloroplast
XP_010915911.1	100 mM	Up	tRNAse Z4	cauline leaf	enables3'-tRNA processing endoribonuclease activity	nuclease activity
XP_010915459.1	100 mM	Up	citrate synthase 3	cauline leaf	is active inmitochondrial matrix	mitochondrion
XP_010915306.1	100 mM	Up	#N/A	#N/A	involved inregulation of photoperiodism, flowering	multicellular organism development
XP_019705172.1	100 mM	Up	MHM17_18	cauline leaf	acts upstream of or withinresponse to abiotic stimulus	response to abiotic stimulus
XP_010914961.1	100 mM	Up	ATNTT1	#N/A	located in chloroplast envelope	chloroplast
XP_010920326.1	100 mM	Up	F11F19_17	cauline leaf	enables RNA helicase activity	catalytic activity
XP_010919833.1	100 mM	Up	0	cauline leaf	enablesunfolded protein binding	protein binding
XP_010919692.1	100 mM	Up	0	cauline leaf	enablespalmitoyl hydrolase activity	hydrolase activity
XP_029119932.1	100 mM	Up	HSC70-5	fruit	enablesATP binding	nucleotide binding
XP_029119808.1	100 mM	Up	AtRZPF34	cauline leaf	acts upstream of or withinregulation of stomatal opening	other cellular processes
XP_010918649.1	100 mM	Up	MFC19_2	cauline leaf	involved inregulation of apoptotic process	cell death
XP_010911611.2	100 mM	Up	F24O1_3	cauline leaf	involved inregulation of transcription by RNA polymerase II	nucleobase-containing compound metabolic process
XP_019702666.1	100 mM	Up	F20H23_18	cauline leaf	located innucleus	nucleus
XP_010910720.2	100 mM	Up	ATPUB44	flower bud	involved innegative regulation of abscisic acid biosynthetic process	other metabolic processes
XP_010920545.1	100 mM	Up	F2O15_18	cauline leaf	involved inphosphatidylcholine biosynthetic process	biosynthetic process
XP_010921020.1	100 mM	Up	0	cauline leaf	involved inbiological_process	unknown biological processes
XP_010921022.1	100 mM	Up	EMBRYO DEFECTIVE 3147	cauline leaf	located in chloroplast stroma	chloroplast
XP_019706318.1	100 mM	Up	#N/A	#N/A	enablestranscription coregulator activity	transcription regulator activity
XP_010921872.1	100 mM	Up	eukaryotic release factor 1-3	vascular leaf	enablessequence-specific mRNA binding	RNA binding
XP_010921908.1	100 mM	Up	ubiquitin-specific protease 24	cauline leaf	located innucleus	nucleus
XP_010922612.1	100 mM	Up	TRANSLOCON AT THE INNER ENVELOPE MEMBRANE OF CHLOROPLASTS 56	cauline leaf	is active in chloroplast inner membrane	chloroplast
XP_010923189.1	100 mM	Up	DEI1	cauline leaf	acts upstream of or withinembryo development ending in seed dormancy	post-embryonic development
XP_010923099.1	100 mM	Up	PHT4	cauline leaf	located in chloroplast envelope	chloroplast
XP_010932120.1	100 mM	Up	OVA3	cauline leaf	acts upstream of or withinplant ovule development	anatomical structure development
gi|1201296895|gb|OUZ99929.1|	100 mM	Up	T23K23_24	cauline leaf	involved inbiological_process	unknown biological processes
XP_010904721.1	100 mM	Up	Defective Accumulation of Cytochrome b6/f complex	cauline leaf	located in chloroplast thylakoid membrane	plastid
XP_010906831.1	100 mM	Up	FER4	vascular leaf	enablesferrous iron binding	other binding
XP_010907871.1	100 mM	Up	UDP-glucose pyrophosphorylase 3	cauline leaf	involved inUDP-N-acetylglucosamine biosynthetic process	biosynthetic process
XP_010927355.1	100 mM	Up	ATAVP3	cauline leaf	located inplant-type vacuole	vacuole
XP_010927335.1	100 mM	Up	calmodulin-binding protein 60a	root	involved inregulation of salicylic acid biosynthetic process	other cellular processes
XP_010905143.1	100 mM	Up	F25G13_100	cauline leaf	located in chloroplast thylakoid membrane	chloroplast
XP_010909835.1	100 mM	Up	0	cauline leaf	enablesdouble-stranded DNA binding	DNA binding
XP_019703074.2	100 mM	Up	#N/A	vascular leaf	involved inpositive regulation of gibberellin biosynthetic process	other cellular processes
XP_010907571.1	100 mM	Up	lysyl-tRNA synthetase 1	cauline leaf	enableslysine-tRNA ligase activity	catalytic activity
XP_019707669.1	100 mM	Up	BBX7	cauline leaf	enablestranscription cis-regulatory region binding	DNA binding
XP_010928603.1	100 mM	Up	ALDH2	cauline leaf	located incytosol	cytosol
NP_001291355.1	100 mM	Up	TPT1	cauline leaf	located in chloroplast	chloroplast
XP_029122142.1	100 mM	Up	HOPW1-1-interacting 2	cauline leaf	located in plasma membrane	plasma membrane
NP_001290488.1	100 mM	Up	acetyl Co-enzyme a carboxylase biotin carboxylase subunit	vascular leaf	enablesbiotin carboxylase activity	catalytic activity
XP_010925483.1	100 mM	Up	F11A6.6	root	involved inpeptidyl-serine dephosphorylation	other cellular processes
XP_010925578.1	100 mM	Up	STH3	cauline leaf	acts upstream of or withinregulation of transcription, DNA-templated	biosynthetic process
XP_010926425.1	100 mM	Up	nuclear factor Y	cauline leaf	enablestranscription cis-regulatory region binding	DNA binding
XP_019707579.1	100 mM	Up	0	root hair cell	located in plasma membrane	plasma membrane
XP_010906171.1	100 mM	Up	#N/A	#N/A	located innucleus	nucleus
XP_010926820.1	100 mM	Up	LEAF CURLING RESPONSIVENESS	cauline leaf	acts upstream of or withinregulation of auxin mediated signaling pathway	other cellular processes
XP_010926929.1	100 mM	Up	ovarian tumor domain (OTU)-containing DUB (deubiquitilating enzyme) 5	cauline leaf	located incytoplasm	cytoplasm
XP_019707525.1	100 mM	Up	#N/A	#N/A	acts upstream of or withinribonucleotide biosynthetic process	other metabolic processes
XP_019707460.1	100 mM	Up	HOPW1-1-interacting 2	cauline leaf	located in plasma membrane	plasma membrane
XP_010924771.1	100 mM	Up	Reticulan like protein B3	cauline leaf	involved inendoplasmic reticulum tubular network organization	cellular component organization
XP_010904650.1	100 mM	Up	anac021	inflorescence meristem	acts upstream of or withinlateral root development	anatomical structure development
XP_010923361.1	100 mM	Up	tubulin alpha-5	#N/A	acts upstream of or withinmicrotubule-based process	other cellular processes
XP_029122422.1	100 mM	Up	FAR1-related sequence 6	cauline leaf	involved inregulation of transcription, DNA-templated	biosynthetic process
XP_010929746.1	100 mM	Up	F20M17_22	cauline leaf	located inmitochondrion	mitochondrion
XP_010906913.1	100 mM	Up	DAYSLEEPER	cauline leaf	enables protein dimerization activity	protein binding
XP_010936271.1	100 mM	Up	F22H5_20	cauline leaf	enablesphosphatidylinositol transfer activity	transporter activity
XP_029123740.1	100 mM	Up	ATATM	trichome	acts upstream of or withinhomologous chromosome pairing at meiosis	cell cycle
XP_010936716.1	100 mM	Up	#N/A	#N/A	located in cytosolic small ribosomal subunit	ribosome
XP_010936863.1	100 mM	Up	ATPAP17	cauline leaf	enablesacid phosphatase activity	hydrolase activity
XP_010935088.1	100 mM	Up	MCB1	cauline leaf	part ofproteasome regulatory particle, base subcomplex	other intracellular components
XP_010933528.1	100 mM	Up	ADLP2	cauline leaf	located inplasmodesma	other cellular components
XP_010933889.1	100 mM	Up	peroxin 11D	cultured plant cell	located inintegral component of peroxisomal membrane	cytoplasm
XP_010933912.2	100 mM	Up	CCS	root	located in chloroplast	chloroplast
XP_010937939.1	100 mM	Up	GEA6	plant embryo	acts upstream of or withinseed development	reproduction
XP_019710243.1	100 mM	Up	F17O14.23	cauline leaf	involved inprotein phosphorylation	cellular protein modification process
XP_010938670.1	100 mM	Up	eukaryotic release factor 1-3	vascular leaf	enablessequence-specific mRNA binding	RNA binding
XP_010938541.1	100 mM	Up	T5I8_8	cauline leaf	involved inretrograde vesicle-mediated transport, Golgi to endoplasmic reticulum	other cellular processes
XP_019711014.1	100 mM	Up	granule bound starch synthase 1	cauline leaf	involved instarch biosynthetic process	biosynthetic process
XP_010940888.1	100 mM	Up	SEUSS-like 2	shoot apex	enables protein binding	protein binding
XP_010941281.1	100 mM	Up	AtTFIIB2	cauline leaf	enablesTBP-class protein binding	protein binding
XP_010935293.1	100 mM	Up	F2D10_15	cauline leaf	involved inbiological_process	unknown biological processes
XP_010940255.1	100 mM	Up	SNRK1.1	cauline leaf	involved inresponse to herbicide	response to chemical
XP_010940510.1	100 mM	Up	serine carboxypeptidase-like 51	cauline leaf	enablesserine-type carboxypeptidase activity	catalytic activity
XP_010940628.1	100 mM	Up	0	cauline leaf	involved inbiological_process	unknown biological processes
XP_010905827.1	100 mM	Up	fibrillin 4	vascular leaf	located inthylakoid	thylakoid
XP_010938943.1	100 mM	Up	FRIGIDA like 2	cauline leaf	acts upstream of or withinvegetative to reproductive phase transition of meristem	anatomical structure development
XP_010910310.1	100 mM	Up	evolutionarily conserved C-terminal region 2	cauline leaf	located incytosol	cytosol
XP_010940063.1	100 mM	Up	#N/A	#N/A	located in cytosolic small ribosomal subunit	ribosome
XP_029124359.1	100 mM	Up	F3I6_27	cauline leaf	enablesubiquitin-protein transferase activity	catalytic activity
XP_010940086.1	100 mM	Up	#N/A	#N/A	enables protein binding	protein binding
XP_010938826.1	100 mM	Up	T25P22_60	cauline leaf	involved inregulation of transcription, DNA-templated	biosynthetic process
XP_010942271.1	100 mM	Down	FASCICLIN-like arabinogalactan 2	cauline leaf	located incytosol	cytosol
XP_010942344.1	100 mM	Down	TT4	fruit	acts upstream of or withinchalcone biosynthetic process	biosynthetic process
XP_010912188.1	100 mM	Down	#N/A	root	enablesgalactinol-sucrose galactosyltransferase activity	transferase activity
XP_010904995.1	100 mM	Down	#N/A	#N/A	#N/A	#N/A
XP_010906726.1	100 mM	Down	F15K19_1	cauline leaf	located in chloroplast thylakoid membrane	thylakoid
XP_019702446.1	100 mM	Down	FCAALL.59	cauline leaf	located innucleus	nucleus
XP_010907553.1	100 mM	Down	#N/A	#N/A	located innucleus	nucleus
XP_019710811.1	100 mM	Down	#N/A	#N/A	enablesmolecular_function	unknown molecular functions
XP_010939822.1	100 mM	Down	SBT1.7	fruit	located insecretory vesicle	cytoplasm
XP_029118105.1	100 mM	Down	ERG9	root	enablessqualene synthase activity	transferase activity
XP_010904780.1	100 mM	Down	T13J8_210	cauline leaf	located in plasma membrane	plasma membrane
XP_010905633.1	100 mM	Down	T19D16_3	cauline leaf	located inGolgi apparatus	Golgi apparatus
XP_029119602.1	100 mM	Down	0	cauline leaf	enablesserine-type endopeptidase activity	catalytic activity
XP_010916023.1	100 mM	Down	high chlorophyll fluorescence 243	cauline leaf	acts upstream of or withinphotosystem II assembly	photosynthesis
XP_019704823.1	100 mM	Down	T2G17_15	cauline leaf	involved inpeptidyl-serine phosphorylation	other metabolic processes
XP_010915660.1	100 mM	Down	GH9C3	shoot apex	enablescellulase activity	hydrolase activity
XP_019707248.2	100 mM	Down	0	cauline leaf	located inplasmodesma	other cellular components
XP_010915023.1	100 mM	Down	0	cauline leaf	located incytoplasm	cytoplasm
XP_010920363.1	100 mM	Down	PRP2	shoot apex	located incell wall	cell wall
XP_010920363.1	100 mM	Down	ATPRP4	cauline leaf	located incell wall	cell wall
XP_010911673.1	100 mM	Down	T32F12_15	cauline leaf	located inmitochondrion	mitochondrion
XP_010919476.1	100 mM	Down	0	cauline leaf	located incytoskeleton	cytoskeleton
XP_029119910.1	100 mM	Down	IQ-domain 22	cauline leaf	acts upstream of or withinresponse to gibberellin	response to endogenous stimulus
XP_010919226.1	100 mM	Down	BAG3	cauline leaf	enablesheat shock protein binding	protein binding
XP_010909855.1	100 mM	Down	#N/A	#N/A	acts upstream of or withinvacuole organization	cellular component organization
XP_010918506.1	100 mM	Down	galacturonosyltransferase-like 3	cauline leaf	located inextracellular region	extracellular region
XP_010918449.1	100 mM	Down	0	cauline leaf	located inextracellular region	extracellular region
XP_019706049.1	100 mM	Down	ATWRKY70	cauline leaf	involved inresponse to bacterium	response to biotic stimulus
XP_010921523.1	100 mM	Down	#N/A	vascular leaf	located inmitochondrion	mitochondrion
XP_010940063.1	100 mM	Down	#N/A	#N/A	located in cytosolic small ribosomal subunit	ribosome
XP_010922444.2	100 mM	Down	#N/A	#N/A	involved inion transmembrane transport	other cellular processes
XP_010932510.1	100 mM	Down	CYP75B1	cauline leaf	acts upstream of or withinflavonoid biosynthetic process	other metabolic processes
XP_010910722.1	100 mM	Down	GLP3A	vascular leaf	has protein modification of typepeptidyl-cysteine S-nitrosylation	cellular protein modification process
XP_010904693.2	100 mM	Down	sigma factor binding protein 1	cauline leaf	involved in cellular response to light stimulus	response to abiotic stimulus
XP_010927492.1	100 mM	Down	ERH2	cauline leaf	located inGolgi apparatus	Golgi apparatus
XP_010928182.1	100 mM	Down	#N/A	#N/A	involved incell communication	cell communication
XP_010928447.1	100 mM	Down	0	cauline leaf	enablesglycosyltransferase activity	transferase activity
XP_010928852.1	100 mM	Down	AT3G57795	cauline leaf	enables protein binding	protein binding
XP_019707248.2	100 mM	Down	leucine-rich repeat/extensin 3	cauline leaf	enables protein binding	protein binding
XP_010925839.1	100 mM	Down	ATRD22	cauline leaf	acts upstream of or withinresponse to salt stress	response to abiotic stimulus
XP_010926126.2	100 mM	Down	#N/A	#N/A	acts upstream of or withinregulation of transcription, DNA-templated	other metabolic processes
gi|1130667076|ref|XP_019707285.1|	100 mM	Down	#N/A	#N/A	enables protein binding	protein binding
XP_010926781.1	100 mM	Down	avrPphB susceptible 1	cauline leaf	acts upstream of or withinprotein autophosphorylation	other metabolic processes
XP_010943809.1	100 mM	Down	VAMP714	cauline leaf	located invacuole	vacuole
XP_010910852.1	100 mM	Down	0	cauline leaf	involved inbiological_process	unknown biological processes
XP_010911098.2	100 mM	Down	F25P17_12	cauline leaf	enablessarcosine oxidase activity	catalytic activity
XP_010910593.2	100 mM	Down	F9H3_13	cauline leaf	located incytoplasm	cytoplasm
XP_029116298.1	100 mM	Down	#N/A	#N/A	located innucleus	nucleus
XP_010930686.2	100 mM	Down	AtUVR8	fruit	enablesguanyl-nucleotide exchange factor activity	enzyme regulator activity
gi|1035947826|gb|OAY71757.1|	100 mM	Down	0	cauline leaf	located innucleus	nucleus
XP_010929907.1	100 mM	Down	AtFAP1	cauline leaf	is active in chloroplast stroma	plastid
XP_010929605.1	100 mM	Down	0	cauline leaf	located incytosol	cytosol
XP_010929491.1	100 mM	Down	TT4	fruit	acts upstream of or withinchalcone biosynthetic process	biosynthetic process
XP_010936313.1	100 mM	Down	CYP75B1	cauline leaf	acts upstream of or withinflavonoid biosynthetic process	other metabolic processes
XP_010937164.1	100 mM	Down	CSLA09	root elongation zone	located inGolgi apparatus	Golgi apparatus
XP_010937468.1	100 mM	Down	T5J17_10	cauline leaf	located inendosome	endosome
XP_010937404.1	100 mM	Down	EXORDIUM like 2	cauline leaf	located inplant-type cell wall	cell wall
XP_010935894.2	100 mM	Down	ATPAL1	cauline leaf	enablesammonia-lyase activity	catalytic activity
XP_010934537.1	100 mM	Down	TT6	cauline leaf	acts upstream of or withinflavonoid biosynthetic process	biosynthetic process
XP_010934327.1	100 mM	Down	ATPAL1	cauline leaf	enablesammonia-lyase activity	catalytic activity
XP_029123174.1	100 mM	Down	#N/A	#N/A	enablesmRNA binding	RNA binding
gi|1130638655|ref|XP_019709069.1|	100 mM	Down	0	cauline leaf	acts upstream of or withinglucose transmembrane transport	other cellular processes
XP_010933871.1	100 mM	Down	IQ-domain 22	cauline leaf	acts upstream of or withinresponse to gibberellin	response to endogenous stimulus
XP_010934075.1	100 mM	Down	#N/A	#N/A	acts upstream of or withinvacuole organization	cellular component organization
XP_010933183.1	100 mM	Down	TIP1	cauline leaf	acts upstream of or withinurea transport	transport
XP_010908003.1	100 mM	Down	0	cauline leaf	located in chloroplast	chloroplast
gi|743775197|ref|XP_010917977.1|	100 mM	Down	MJC20_22	shoot apex	enablesmolecular_function	unknown molecular functions
XP_010938009.1	100 mM	Down	EXP1	guard cell	involved inplant-type cell wall organization	cellular component organization
XP_010938080.1	100 mM	Down	#N/A	#N/A	involved inbiological_process	unknown biological processes
XP_010938161.1	100 mM	Down	#N/A	root	located incytoplasm	cytoplasm
XP_010938433.3	100 mM	Down	(AT)SRC2	cauline leaf	located inextracellular region	extracellular region
XP_010940823.1	100 mM	Down	cadmium 2+ induced	cauline leaf	located incytosol	cytosol
XP_010940993.1	100 mM	Down	TT6	cauline leaf	acts upstream of or withinflavonoid biosynthetic process	biosynthetic process
XP_010939671.1	100 mM	Down	EXORDIUM like 2	cauline leaf	located inplant-type cell wall	cell wall
XP_010940042.1	100 mM	Down	#N/A	inflorescence meristem	located innucleus	nucleus
XP_029118839.1	250 mM	Up	0	cauline leaf	is active incytosol	cytosol
XP_010915684.1	250 mM	Up	SPEECHLESS	shoot apex	involved inregulation of stomatal complex development	anatomical structure development
XP_010914392.1	250 mM	Up	F4B14_120	cauline leaf	located inmitochondrion	mitochondrion
XP_010942223.1	250 mM	Up	tryptophan synthase beta type 2	cauline leaf	enables protein homodimerization activity	protein binding
XP_010913599.1	250 mM	Up	T13J8_140	cauline leaf	is active in chloroplast	chloroplast
XP_029116515.1	250 mM	Up	OCP11	fruit	acts upstream of or within defense response to virus	response to biotic stimulus
XP_010913137.1	250 mM	Up	stress associated protein 5	cauline leaf	enablesubiquitin-protein transferase activity	transferase activity
XP_010942299.1	250 mM	Up	CLPD	cauline leaf	located in chloroplast	chloroplast
XP_010906722.1	250 mM	Up	RS6	cauline leaf	acts upstream of or within cellular response to hypoxia	response to stress
XP_010912022.1	250 mM	Up	RNR1	cauline leaf	enablesATP binding	other binding
XP_010927152.1	250 mM	Up	one-helix protein 2	cauline leaf	located in chloroplast thylakoid membrane	thylakoid
XP_010920268.2	250 mM	Up	SnRK3.9	cauline leaf	enables protein binding	protein binding
XP_010910069.1	250 mM	Up	F13E7.19	cauline leaf	involved ininositol phosphate dephosphorylation	carbohydrate metabolic process
XP_010911781.2	250 mM	Up	cytochrome P450	cauline leaf	enablesoxidoreductase activity, acting on paired donors, with incorporation or reduction of molecular oxygen	catalytic activity
XP_029116273.1	250 mM	Up	TTN6	cauline leaf	involved inprotein deubiquitination	protein metabolic process
XP_010940976.1	250 mM	Up	#N/A	#N/A	acts upstream of or withinheat acclimation	response to stress
XP_010932730.1	250 mM	Up	ubiquitin-conjugating enzyme 16	cauline leaf	acts upstream of or within ubiquitin-dependent protein catabolic process	other metabolic processes
XP_010929083.1	250 mM	Up	#N/A	#N/A	enablesquercetin 4'-O-glucosyltransferase activity	transferase activity
XP_010925717.1	250 mM	Up	UDP-glucosyl transferase 73B5	inflorescence meristem	enablesflavonol 3-O-glucosyltransferase activity	transferase activity
XP_019708034.1	250 mM	Up	RSM3	inflorescence meristem	located innucleus	nucleus
XP_010926025.1	250 mM	Up	K1F13_19	vascular leaf	is active incytoplasm	cytoplasm
XP_010926800.1	250 mM	Up	cytochrome P450	cauline leaf	enablesmonooxygenase activity	catalytic activity
XP_029120365.1	250 mM	Up	#N/A	#N/A	located innucleus	nucleus
XP_019708639.1	250 mM	Up	CSLG3	shoot apex	enablescellulose synthase activity	transferase activity
XP_010916945.2	250 mM	Up	sucrose-induced receptor kinase 1	cauline leaf	enables protein kinase activity	kinase activity
XP_019704990.1	250 mM	Up	UGT85A2	cauline leaf	located innucleus	nucleus
XP_010915889.1	250 mM	Up	#N/A	#N/A	enables protein serine kinase activity	catalytic activity
XP_010915109.1	250 mM	Up	F10K1_25	cauline leaf	involved inbiological_process	unknown biological processes
XP_010918173.1	250 mM	Up	T23E18_8	cauline leaf	enablesoligopeptidase activity	catalytic activity
XP_019705716.1	250 mM	Up	IFL	flower meristem	involved inpolarity specification of adaxial/abaxial axis	multicellular organism development
XP_010920221.1	250 mM	Up	#N/A	#N/A	located inendosome	endosome
XP_010920027.1	250 mM	Up	0	cauline leaf	located innucleus	nucleus
XP_010908482.1	250 mM	Up	AtITPK1	vascular leaf	is active incytosol	cytosol
XP_010919942.1	250 mM	Up	#N/A	#N/A	located innucleus	nucleus
XP_010919643.2	250 mM	Up	MQL5_26	cauline leaf	enablesmolecular_function	unknown molecular functions
XP_010919115.1	250 mM	Up	B1	vascular leaf	acts upstream of or withinxanthophyll biosynthetic process	other cellular processes
XP_010919086.1	250 mM	Up	CCS52A1	cauline leaf	acts upstream of or withinmultidimensional cell growth	cell growth
XP_010919084.1	250 mM	Up	SCARECROW-like 8	cauline leaf	acts upstream of or withinregulation of transcription, DNA-templated	nucleobase-containing compound metabolic process
XP_010910785.1	250 mM	Up	#N/A	#N/A	located innucleus	nucleus
XP_010911611.2	250 mM	Up	F24O1_3	cauline leaf	involved inregulation of transcription by RNA polymerase II	nucleobase-containing compound metabolic process
XP_010920802.1	250 mM	Up	#N/A	root	acts upstream of or within cellular response to heat	other cellular processes
XP_010921558.1	250 mM	Up	#N/A	#N/A	enables protein binding	protein binding
XP_010921285.1	250 mM	Up	#N/A	#N/A	involved inpositive regulation of transcription, DNA-templated	other cellular processes
XP_010921295.1	250 mM	Up	purin-rich alpha 1	vascular leaf	enablesmRNA binding	RNA binding
XP_019706389.1	250 mM	Up	REV3	cauline leaf	involved intranslesion synthesis	nucleobase-containing compound metabolic process
XP_010922870.1	250 mM	Up	NAC047	cauline leaf	enablestranscription cis-regulatory region binding	nucleic acid binding
XP_010922767.1	250 mM	Up	K2A11_7	cauline leaf	located inplastoglobule	chloroplast
XP_010922712.1	250 mM	Up	#N/A	root	involved inprotein ubiquitination	cellular protein modification process
XP_010923099.1	250 mM	Up	PHT4	cauline leaf	located in chloroplast envelope	chloroplast
XP_010932245.1	250 mM	Up	MDC12_8	cauline leaf	enables RNA helicase activity	hydrolase activity
XP_010932217.1	250 mM	Up	asparaginase B1	cauline leaf	enablesbeta-aspartyl-peptidase activity	catalytic activity
XP_010942271.1	250 mM	Down	FASCICLIN-like arabinogalactan 2	cauline leaf	located incytosol	cytosol
XP_010942344.1	250 mM	Down	TT4	fruit	acts upstream of or withinchalcone biosynthetic process	biosynthetic process
XP_010913021.3	250 mM	Down	T10I14_20	cauline leaf	located inmitochondrion	mitochondrion
XP_029118345.1	250 mM	Down	CSLA09	root elongation zone	located inGolgi apparatus	Golgi apparatus
XP_010904995.1	250 mM	Down	#N/A	#N/A	#N/A	#N/A
XP_010907553.1	250 mM	Down	#N/A	#N/A	located innucleus	nucleus
gi|672146097|ref|XP_008796987.1|	250 mM	Down	F17L22_80	cauline leaf	located inextracellular region	extracellular region
XP_029117130.1	250 mM	Down	OLD3	root cortex	enablescysteine synthase activity	transferase activity
XP_010910500.1	250 mM	Down	CYP74A	cauline leaf	located in chloroplast envelope	plastid
XP_010936868.1	250 mM	Down	PP2-A5	cauline leaf	acts upstream of or withinresponse to jasmonic acid stimulus involved in jasmonic acid and ethylene-dependent systemic resistance	response to endogenous stimulus
XP_010935215.2	250 mM	Down	CPH	cauline leaf	located inplasmodesma	other cellular components
XP_010934792.1	250 mM	Down	0	cauline leaf	located inextracellular region	extracellular region
XP_029118105.1	250 mM	Down	ERG9	root	enablessqualene synthase activity	transferase activity
XP_010918338.1	250 mM	Down	0	cauline leaf	enables protein binding	protein binding
XP_010913839.1	250 mM	Down	0	cauline leaf	enablespolygalacturonase activity	hydrolase activity
XP_010913258.1	250 mM	Down	VIT	cauline leaf	acts upstream of or withinauxin-activated signaling pathway	response to chemical
XP_010916097.1	250 mM	Down	#N/A	#N/A	located in chloroplast thylakoid	thylakoid
XP_010916023.1	250 mM	Down	high chlorophyll fluorescence 243	cauline leaf	acts upstream of or withinphotosystem II assembly	photosynthesis
XP_010915665.1	250 mM	Down	0	cauline leaf	located innucleus	nucleus
XP_010906802.1	250 mM	Down	T5N23.50	cauline leaf	located in chloroplast	chloroplast
XP_010920345.2	250 mM	Down	CYP734A1	whole plant	acts upstream of or withinbrassinosteroid metabolic process	other metabolic processes
XP_010920363.1	250 mM	Down	PRP2	shoot apex	located incell wall	cell wall
XP_010920167.1	250 mM	Down	0	cauline leaf	located inextracellular region	extracellular region
XP_029120055.1	250 mM	Down	FREE1	cauline leaf	acts upstream of or withinmultivesicular body assembly	other cellular processes
XP_010920094.1	250 mM	Down	CAD9	fruit	enables zinc ion binding	other binding
XP_010911673.1	250 mM	Down	T32F12_15	cauline leaf	located inmitochondrion	mitochondrion
XP_010919226.1	250 mM	Down	BAG3	cauline leaf	enablesheat shock protein binding	protein binding
XP_010919038.1	250 mM	Down	F11O4_13	cauline leaf	enables protein binding	protein binding
XP_010909855.1	250 mM	Down	#N/A	#N/A	acts upstream of or withinvacuole organization	cellular component organization
XP_010918433.1	250 mM	Down	T14P8_15	cauline leaf	is active inperoxisome	peroxisome
XP_010918296.1	250 mM	Down	3-ketoacyl-CoA synthase 1	cauline leaf	located incytoplasm	cytoplasm
XP_010920918.1	250 mM	Down	IRREGULAR XYLEM 9	inflorescence meristem	enablesgalactosylgalactosylxylosylprotein 3-beta-glucuronosyltransferase activity	transferase activity
XP_010907426.1	250 mM	Down	AILP1	cauline leaf	located in chloroplast	chloroplast
XP_010922187.1	250 mM	Down	SIS4	cauline leaf	acts upstream of or withinresponse to water deprivation	response to stress
XP_010932415.1	250 mM	Down	GLP3A	vascular leaf	has protein modification of typepeptidyl-cysteine S-nitrosylation	cellular protein modification process
XP_010932358.1	250 mM	Down	F14G9_17	cauline leaf	located innucleus	nucleus
XP_010932192.1	250 mM	Down	ERH2	cauline leaf	located inGolgi apparatus	Golgi apparatus
XP_010931470.1	250 mM	Down	glycosylphosphatidylinositol-anchored lipid protein transfer 2	cauline leaf	involved in defense response to fungus	response to external stimulus
XP_010931330.1	250 mM	Down	#N/A	fruit	acts upstream of or withinlignin biosynthetic process	biosynthetic process
XP_010927484.1	250 mM	Down	IXR2	cauline leaf	acts upstream of or withincortical microtubule organization	other cellular processes
XP_010927492.1	250 mM	Down	ERH2	cauline leaf	located inGolgi apparatus	Golgi apparatus
XP_029122175.1	250 mM	Down	F18O22_160	cauline leaf	located innucleus	nucleus
XP_010905148.1	250 mM	Down	UDP-D-glucuronate 4-epimerase 6	fruit	located in trans-Golgi network	Golgi apparatus
XP_010928447.1	250 mM	Down	0	cauline leaf	enablesglycosyltransferase activity	transferase activity
XP_010928234.1	250 mM	Down	E1 ALPHA	fruit	enablespyruvate dehydrogenase (acetyl-transferring) activity	catalytic activity
XP_010928633.1	250 mM	Down	PGDH1	cauline leaf	enablesATP binding	nucleotide binding
XP_019707730.1	250 mM	Down	galactan synthase 1	cauline leaf	acts upstream of or withincell wall biogenesis	other cellular processes
XP_010929316.1	250 mM	Down	ATWRKY11	cauline leaf	involved inregulation of jasmonic acid mediated signaling pathway	response to chemical
XP_010925500.1	250 mM	Down	AtOZF1	cauline leaf	acts upstream of or withinregulation of transcription, DNA-templated	nucleobase-containing compound metabolic process
XP_010925839.1	250 mM	Down	ATRD22	cauline leaf	acts upstream of or withinresponse to salt stress	response to abiotic stimulus
XP_029121349.1	250 mM	Down	#N/A	#N/A	involved inprotein ubiquitination	cellular protein modification process
XP_010926498.1	250 mM	Down	0	cauline leaf	located in chloroplast	chloroplast
XP_010926360.1	250 mM	Down	AT-hook motif nuclear localized protein 17	shoot apex	located innucleus	nucleus
XP_010926624.1	250 mM	Down	NPF2.13	cauline leaf	is active in plasma membrane	plasma membrane
XP_010926661.1	250 mM	Down	0	shoot apex	acts upstream of or within cellular response to hypoxia	other cellular processes
XP_010927273.1	250 mM	Down	F25P17_15	cauline leaf	involved inbiological_process	unknown biological processes
XP_010911019.1	250 mM	Down	0	cauline leaf	located incytoplasm	cytoplasm
XP_029121022.1	250 mM	Down	TEOSINTE BRANCHED 1	cauline leaf	enables protein binding	protein binding
XP_010906974.1	250 mM	Down	B-S glucosidase 44	cauline leaf	located in cytosolic ribosome	ribosome
XP_010923661.1	250 mM	Down	photosystem I subunit K	cauline leaf	located in chloroplast thylakoid membrane	other membranes
XP_010923772.1	250 mM	Down	tubulin beta-5 chain	cauline leaf	located incytoplasm	cytoplasm
XP_010923339.2	250 mM	Down	0	cauline leaf	involved inbiological_process	unknown biological processes
XP_010930946.2	250 mM	Down	F14O23_6	vascular leaf	located inplant-type cell wall	cell wall
XP_019708185.1	250 mM	Down	ATCHITIV	root hair cell	acts upstream of or withinsomatic embryogenesis	post-embryonic development
XP_010930141.1	250 mM	Down	F28J7_14	cauline leaf	located innucleus	nucleus
XP_010929907.1	250 mM	Down	AtFAP1	cauline leaf	is active in chloroplast stroma	plastid
XP_010909969.1	250 mM	Down	DJC26	cauline leaf	enables protein binding	protein binding
XP_010929491.1	250 mM	Down	TT4	fruit	acts upstream of or withinchalcone biosynthetic process	biosynthetic process
XP_010936313.1	250 mM	Down	CYP75B1	cauline leaf	acts upstream of or withinflavonoid biosynthetic process	other metabolic processes
XP_010937203.1	250 mM	Down	NOK	cauline leaf	acts upstream of or withintrichome branching	cell differentiation
XP_029117020.1	250 mM	Down	DJC26	cauline leaf	enables protein binding	protein binding
XP_010935894.2	250 mM	Down	ATPAL1	cauline leaf	enablesammonia-lyase activity	catalytic activity
XP_010935682.1	250 mM	Down	auxin-induced protein 13	cauline leaf	enables protein binding	protein binding
XP_010935512.1	250 mM	Down	DIM	cauline leaf	enablesoxidoreductase activity, acting on the CH-CH group of donors, NAD or NADP as acceptor	catalytic activity
XP_010934887.1	250 mM	Down	#N/A	#N/A	located inmitochondrion	mitochondrion
XP_019709666.1	250 mM	Down	LHY1	cauline leaf	involved innegative regulation of DNA-binding transcription factor activity	biosynthetic process
XP_010934537.1	250 mM	Down	TT6	cauline leaf	acts upstream of or withinflavonoid biosynthetic process	biosynthetic process
XP_010934376.3	250 mM	Down	#N/A	#N/A	enables protein binding	protein binding
XP_010934341.1	250 mM	Down	F15A17_260	cauline leaf	enablesmolecular_function	unknown molecular functions
XP_010934327.1	250 mM	Down	ATPAL1	cauline leaf	enablesammonia-lyase activity	catalytic activity
XP_010933871.1	250 mM	Down	IQ-domain 22	cauline leaf	acts upstream of or withinresponse to gibberellin	response to endogenous stimulus
XP_010934075.1	250 mM	Down	#N/A	#N/A	acts upstream of or withinvacuole organization	cellular component organization
XP_010933267.1	250 mM	Down	F6I18_10	cauline leaf	located inendoplasmic reticulum	endoplasmic reticulum
XP_010937631.1	250 mM	Down	ATMT-K	leaf trichome	enablescopper ion binding	other binding
XP_010937801.1	250 mM	Down	IQ-domain 2	cauline leaf	located innucleus	nucleus
XP_010938009.1	250 mM	Down	EXP1	guard cell	involved inplant-type cell wall organization	cellular component organization
XP_010938161.1	250 mM	Down	#N/A	root	located incytoplasm	cytoplasm
XP_010909407.1	250 mM	Down	T22A6_210	cauline leaf	is active incytoplasm	cytoplasm
XP_010940823.1	250 mM	Down	cadmium 2+ induced	cauline leaf	located incytosol	cytosol
XP_010940998.1	250 mM	Down	IQ-domain 32	cauline leaf	located in chloroplast envelope	other intracellular components
XP_010940993.1	250 mM	Down	TT6	cauline leaf	acts upstream of or withinflavonoid biosynthetic process	biosynthetic process
XP_010941057.1	250 mM	Down	#N/A	#N/A	located innucleus	nucleus
XP_010941148.1	250 mM	Down	AT-GT2	cauline leaf	enables protein binding	protein binding
XP_010934912.2	250 mM	Down	AtCCA1	cauline leaf	enablessequence-specific DNA binding	DNA binding
XP_029116179.1	250 mM	Down	LHY1	cauline leaf	involved innegative regulation of DNA-binding transcription factor activity	biosynthetic process
XP_010939735.1	250 mM	Down	RPT3	cauline leaf	acts upstream of or withinphototropism	response to light stimulus
XP_010939671.1	250 mM	Down	EXORDIUM like 2	cauline leaf	located inplant-type cell wall	cell wall
XP_029121129.1	500 mM	Up	auxin response factor 9	cauline leaf	involved inregulation of transcription, DNA-templated	other metabolic processes
XP_019703313.1	500 mM	Up	RSM3	inflorescence meristem	located innucleus	nucleus
XP_010912730.1	500 mM	Up	ANAC035	cauline leaf	acts upstream of or withinregulation of transcription, DNA-templated	other metabolic processes
XP_010906587.2	500 mM	Up	F10M6_170	cauline leaf	located inextracellular region	extracellular region
XP_010920268.2	500 mM	Up	SnRK3.9	cauline leaf	enables protein binding	protein binding
XP_029116303.1	500 mM	Up	GIN2	cauline leaf	located inmitochondrion	mitochondrion
XP_010911210.1	500 mM	Up	TIP1	cauline leaf	acts upstream of or withinurea transport	transport
XP_029116515.1	500 mM	Up	OCP11	fruit	acts upstream of or within defense response to virus	response to biotic stimulus
XP_019702864.1	500 mM	Up	RARE-COLD-INDUCIBLE 2B	cauline leaf	acts upstream of or withinresponse to cold	response to abiotic stimulus
XP_010907957.1	500 mM	Up	F17A17.9	cauline leaf	involved innuclear mRNA surveillance	nucleobase-containing compound metabolic process
XP_029122439.1	500 mM	Up	ANAC035	cauline leaf	acts upstream of or withinregulation of transcription, DNA-templated	other metabolic processes
XP_010910410.2	500 mM	Up	F9H16_1	cauline leaf	located inmitochondrion	mitochondrion
XP_010938756.1	500 mM	Up	IMD2	cauline leaf	involved inleucine biosynthetic process	biosynthetic process
XP_019711014.1	500 mM	Up	granule bound starch synthase 1	cauline leaf	involved instarch biosynthetic process	biosynthetic process
XP_010911055.1	500 mM	Up	T6K21_120	cauline leaf	involved inbiological_process	unknown biological processes
XP_029124144.1	500 mM	Up	AMI1	vascular leaf	located incytoplasm	cytoplasm
XP_010915684.1	500 mM	Up	SPEECHLESS	shoot apex	involved inregulation of stomatal complex development	anatomical structure development
XP_010936237.1	500 mM	Up	tubulin alpha-2 chain	cauline leaf	located inplant-type cell wall	cell wall
XP_010940287.2	500 mM	Up	tobamovirus multiplication protein 3	cauline leaf	acts upstream of or withinviral replication complex formation and maintenance	other biological processes
XP_010925224.1	500 mM	Up	GlcA transferase 14B	cauline leaf	located inGolgi apparatus	Golgi apparatus
XP_019707282.1	500 mM	Up	tetraspanin2	cauline leaf	involved inauxin-activated signaling pathway	signal transduction
XP_029124174.1	500 mM	Up	T18A20_4	cauline leaf	located in plasma membrane	plasma membrane
XP_010930904.1	500 mM	Up	MAG2-interacting protein 3	cauline leaf	involved invesicle-mediated transport	transport
XP_029119353.1	500 mM	Up	T19P19_180	shoot apex	located innucleus	nucleus
XP_010909228.1	500 mM	Up	FAMA	cauline leaf	involved inpositive regulation of transcription, DNA-templated	other metabolic processes
XP_010918032.1	500 mM	Up	T9L24_52	cauline leaf	involved inbiological_process	unknown biological processes
XP_010942223.1	500 mM	Up	tryptophan synthase beta type 2	cauline leaf	enables protein homodimerization activity	protein binding
XP_010905421.1	500 mM	Up	ATHB14	flower meristem	acts upstream of or withinintegument development	reproduction
XP_010929665.1	500 mM	Up	CCR-like	cauline leaf	located in chloroplast	chloroplast
XP_010924558.1	500 mM	Up	AtSTP14	cauline leaf	enablesgalactose transmembrane transporter activity	transporter activity
XP_029117020.1	500 mM	Up	DJC26	cauline leaf	enables protein binding	protein binding
XP_010941762.1	500 mM	Up	F11F19_25	cauline leaf	located inplasmodesma	other cellular components
XP_029118839.1	500 mM	Up	0	cauline leaf	is active incytosol	cytosol
XP_019701583.1	500 mM	Up	F5H14_11	cauline leaf	located in chloroplast	chloroplast
XP_010926800.1	500 mM	Up	cytochrome P450	cauline leaf	enablesmonooxygenase activity	catalytic activity
XP_019708050.1	500 mM	Up	HOPW1-1-interacting 2	cauline leaf	located in plasma membrane	plasma membrane
XP_019705172.1	500 mM	Up	MHM17_18	cauline leaf	acts upstream of or withinresponse to abiotic stimulus	response to abiotic stimulus
XP_010932499.1	500 mM	Up	NRPB11	cauline leaf	part ofRNA polymerase IV complex	nucleus
XP_029123203.1	500 mM	Up	AtPHR1	cauline leaf	acts upstream of or withinregulation of ion transmembrane transport	other cellular processes
XP_010916365.1	500 mM	Up	XYL1	stem	acts upstream of or withinxyloglucan metabolic process	other cellular processes
XP_010920659.1	500 mM	Up	MMN10_21	cauline leaf	enablesmolecular_function	unknown molecular functions
XP_010936093.1	500 mM	Up	0	cauline leaf	located in chloroplast	chloroplast
XP_010936967.1	500 mM	Up	F14F18_210	cauline leaf	located in chloroplast stroma	chloroplast
XP_010913411.1	500 mM	Up	AtRbcX1	cauline leaf	located in chloroplast thylakoid	other intracellular components
XP_010936997.1	500 mM	Up	#N/A	#N/A	is active inmembrane	other membranes
XP_019703905.1	500 mM	Up	cleavage stimulating factor 64	cauline leaf	involved inpre-mRNA cleavage required for polyadenylation	other metabolic processes
XP_019704113.1	500 mM	Up	ATCAND1	cauline leaf	located inplant-type cell wall	cell wall
XP_010923429.2	500 mM	Up	sulfite reductase	vascular leaf	enablescopper ion binding	other binding
XP_010938680.1	500 mM	Up	disproportionating enzyme 2	cauline leaf	located in chloroplast	chloroplast
XP_010937935.1	500 mM	Up	K18I23_26	cauline leaf	is active innucleolus	nucleolus
XP_029123551.1	500 mM	Up	HRS1	cauline leaf	located in chloroplast	chloroplast
XP_010940991.1	500 mM	Up	RbfA domain-containing protein 1	cauline leaf	involved inribosome biogenesis	other cellular processes
XP_010943114.1	500 mM	Up	#N/A	#N/A	located in chloroplast	chloroplast
gi|1052195833|ref|XP_017701247.1|	500 mM	Up	NDH48	cauline leaf	located in chloroplast thylakoid membrane	thylakoid
XP_010925847.1	500 mM	Up	RABG3d	cauline leaf	located in plasma membrane	plasma membrane
XP_029123450.1	500 mM	Up	T6B20_5	cauline leaf	located innucleus	nucleus
XP_010909131.1	500 mM	Up	F24J5_10	cauline leaf	acts upstream of or withinpositive regulation of proteolysis involved in cellular protein catabolic process	protein metabolic process
XP_029123326.1	500 mM	Up	T20K18_140	cauline leaf	located innucleus	nucleus
XP_010936039.1	500 mM	Up	AtbZIP63	cauline leaf	involved inregulation of transcription, DNA-templated	other cellular processes
XP_010909592.1	500 mM	Up	post-illumination chlorophyll fluorescence increase	cauline leaf	involved in cellular heat acclimation	response to stress
XP_019705600.1	500 mM	Up	MQD22_16	cauline leaf	involved inbiological_process	unknown biological processes
XP_010923099.1	500 mM	Up	PHT4	cauline leaf	located in chloroplast envelope	chloroplast
XP_010923135.1	500 mM	Up	sedoheptulose-bisphosphatase	fruit	enablessedoheptulose-bisphosphatase activity	hydrolase activity
XP_010910942.1	500 mM	Up	light harvesting complex of photosystem II 5	cauline leaf	is active inplastoglobule	plastid
XP_010925701.1	500 mM	Up	F14P22_200	vascular leaf	involved invaline biosynthetic process	other cellular processes
XP_019707894.1	500 mM	Up	F11C18_60	cauline leaf	involved inprotein dephosphorylation	other cellular processes
XP_010922429.1	500 mM	Up	F12L6_8	cauline leaf	located inGolgi apparatus	Golgi apparatus
XP_010913171.1	500 mM	Up	#N/A	#N/A	acts upstream of or withinembryo development ending in seed dormancy	multicellular organism development
XP_019708639.1	500 mM	Up	CSLG3	shoot apex	enablescellulose synthase activity	transferase activity
XP_010909460.2	500 mM	Up	POC1	cauline leaf	acts upstream of or withinregulation of transcription, DNA-templated	biosynthetic process
XP_010938532.1	500 mM	Up	CCH	vascular leaf	located in chloroplast inner membrane	other intracellular components
XP_029116483.1	500 mM	Up	cold regulated gene 27	cauline leaf	involved inregulation of photoperiodism, flowering	anatomical structure development
XP_010919575.2	500 mM	Up	unfertilized embryo sac 10	cauline leaf	enables protein binding	protein binding
XP_010941465.1	500 mM	Up	POC1	cauline leaf	acts upstream of or withinregulation of transcription, DNA-templated	biosynthetic process
XP_010913989.1	500 mM	Up	photosystem I light harvesting complex gene 3	vascular leaf	involved inresponse to high light intensity	response to light stimulus
XP_010912493.1	500 mM	Up	AtFBA1	fruit	involved inglycolytic process	generation of precursor metabolites and energy
XP_010918599.1	500 mM	Up	DSP4	cauline leaf	acts upstream of or withinstarch metabolic process	other metabolic processes
XP_019706257.1	500 mM	Up	PHS2	cauline leaf	involved inglycogen catabolic process	carbohydrate metabolic process
XP_019701628.1	500 mM	Up	cytochrome P450	shoot apex	enablesoxidoreductase activity, acting on paired donors, with incorporation or reduction of molecular oxygen	catalytic activity
XP_010908519.2	500 mM	Down	light-response BTB 1	cauline leaf	involved inresponse to red light	response to light stimulus
XP_010914409.1	500 mM	Down	ARF1-BP	cauline leaf	enables protein binding	protein binding
XP_010937801.1	500 mM	Down	IQ-domain 2	cauline leaf	located innucleus	nucleus
XP_029122944.1	500 mM	Down	0	cauline leaf	is active inmembrane	other membranes
XP_010906446.1	500 mM	Down	MAC12_24	cauline leaf	enablesglutathione oxidoreductase activity	catalytic activity
XP_010937473.1	500 mM	Down	unfertilized embryo sac 2	cauline leaf	acts upstream of or withindouble fertilization forming a zygote and endosperm	reproduction
XP_029118762.1	500 mM	Down	0	cauline leaf	involved inprotein dephosphorylation	other cellular processes
XP_010910250.1	500 mM	Down	0	cauline leaf	located incytosol	cytosol
XP_010909852.1	500 mM	Down	PMT5	leaf vascular system	involved inlateral root formation	post-embryonic development
XP_010933500.1	500 mM	Down	plant intracellular ras group-related LRR 4	cauline leaf	located innucleus	nucleus
XP_010943145.1	500 mM	Down	F18O14_5	cauline leaf	enablestranscription coregulator activity	transcription regulator activity
XP_019702864.1	500 mM	Down	RARE-COLD-INDUCIBLE 2B	cauline leaf	acts upstream of or withinresponse to cold	response to abiotic stimulus
XP_010912749.1	500 mM	Down	#N/A	#N/A	located inplastid	plastid
XP_010914718.1	500 mM	Down	APG8H	cauline leaf	enablesAtg8 ligase activity	transferase activity
XP_010936436.1	500 mM	Down	AGL7	shoot apex	enables protein binding	protein binding
XP_010910244.1	500 mM	Down	#N/A	fruit	located incytosol	cytosol
XP_010924354.1	500 mM	Down	#N/A	#N/A	involved inregulation of transcription, DNA-templated	other metabolic processes
XP_010936409.1	500 mM	Down	#N/A	#N/A	located innucleus	nucleus
XP_010910517.1	500 mM	Down	K17N15_11	cauline leaf	enables protein kinase activity	transferase activity
XP_010913554.1	500 mM	Down	MSN9_150	cauline leaf	located innucleus	nucleus
XP_010912681.1	500 mM	Down	0	cauline leaf	located inplant-type vacuole	vacuole
XP_010910271.1	500 mM	Down	UGT85A2	cauline leaf	located innucleus	nucleus
XP_029118663.1	500 mM	Down	MHK10_2	cauline leaf	located innucleus	nucleus
XP_019710527.1	500 mM	Down	SAW2	cauline leaf	enables RNA polymerase II cis-regulatory region sequence-specific DNA binding	nucleic acid binding
XP_019707168.1	500 mM	Down	Leaf rust 10 disease-resistance locus receptor- like protein kinase-like 4	cauline leaf	involved inphosphorylation	other metabolic processes
XP_010906008.1	500 mM	Down	plastid transcriptionally active 17	cauline leaf	located in chloroplast	chloroplast
XP_029116807.1	500 mM	Down	ARF3	cauline leaf	enablestranscription cis-regulatory region binding	nucleic acid binding
XP_010913167.1	500 mM	Down	FAR1-related sequence 6	cauline leaf	involved inregulation of transcription, DNA-templated	biosynthetic process
XP_010911533.1	500 mM	Down	plant U-box 26	cauline leaf	enables protein binding	protein binding
XP_019707168.1	500 mM	Down	LRK10L1.2	cauline leaf	enables protein threonine kinase activity	catalytic activity
XP_010913253.1	500 mM	Down	ATCLC-F	cauline leaf	is active inGolgi apparatus	Golgi apparatus
XP_010907508.1	500 mM	Down	F10N7_140	cauline leaf	acts upstream of or withincalcium ion transport	transport
XP_019710712.1	500 mM	Down	PCAT2	cauline leaf	involved inregulation of transcription, DNA-templated	other metabolic processes
XP_010936109.1	500 mM	Down	#N/A	root	acts upstream of or withinresponse to ethylene	response to endogenous stimulus
XP_010909652.1	500 mM	Down	FORMS APLOID AND BINUCLEATE CELLS 1A	cauline leaf	is active inendosome membrane	endosome
XP_010916908.1	500 mM	Down	0	shoot apex	located in plasma membrane	plasma membrane
XP_010943428.1	500 mM	Down	F3C3_3	cauline leaf	located inextracellular region	extracellular region
XP_029124359.1	500 mM	Down	F3I6_27	cauline leaf	enablesubiquitin-protein transferase activity	catalytic activity
XP_029118389.1	500 mM	Down	MYH9_9	cauline leaf	located innucleus	nucleus
XP_010927763.1	500 mM	Down	CBB2	whole plant	enablessteroid binding	lipid binding
XP_010939973.1	500 mM	Down	0	cauline leaf	involved inglycerol catabolic process	other metabolic processes
XP_010912684.1	500 mM	Down	#N/A	#N/A	located innucleus	nucleus
XP_010936070.1	500 mM	Down	MRP5	cauline leaf	acts upstream of or withinabscisic acid-activated signaling pathway involved in stomatal movement	response to chemical
XP_029124402.1	500 mM	Down	suppressor of actin 2	cauline leaf	involved inphosphatidylinositol-3-phosphate biosynthetic process	other metabolic processes
XP_029123571.1	500 mM	Down	F20D22_9	cauline leaf	involved inautophagy	catabolic process
XP_010938651.1	500 mM	Down	ubiquitin-specific protease 24	cauline leaf	located innucleus	nucleus
XP_010939841.1	500 mM	Down	STRUBBELIG-receptor family 7	cauline leaf	located in plasma membrane	plasma membrane
XP_019705538.1	500 mM	Down	0	cauline leaf	located innucleus	nucleus
XP_010909715.1	500 mM	Down	ATERF9	shoot apex	acts upstream of or withinglucosinolate metabolic process	other cellular processes
XP_010912851.1	500 mM	Down	F21J9.34	cauline leaf	located in chloroplast	chloroplast
XP_029124108.1	500 mM	Down	LIG1	cauline leaf	involved insingle strand break repair	response to stress
XP_010935222.1	500 mM	Down	#N/A	#N/A	enablesmolecular_function	unknown molecular functions
XP_010936173.1	500 mM	Down	#N/A	root	located in chloroplast	chloroplast
XP_019711130.1	500 mM	Down	F10D13_24	cauline leaf	enablesNAD+ nucleosidase activity	hydrolase activity
XP_010910071.3	500 mM	Down	AtADT6	cauline leaf	involved inL-phenylalanine biosynthetic process	biosynthetic process
XP_010937907.1	500 mM	Down	0	cauline leaf	part ofSAGA-type complex	nucleus
XP_010926864.1	500 mM	Down	VAN3	cauline leaf	located in plasma membrane	plasma membrane
XP_010909576.1	500 mM	Down	0	cauline leaf	involved innegative regulation of transcription, DNA-templated	other metabolic processes
XP_029124299.1	500 mM	Down	QUA2	cauline leaf	located inGolgi apparatus	Golgi apparatus
XP_010914706.1	500 mM	Down	T7B11_14	cauline leaf	involved intRNA methylation	other metabolic processes
XP_010909098.1	500 mM	Down	0	vascular leaf	located in chloroplast thylakoid lumen	chloroplast
XP_010905756.1	500 mM	Down	cytochrome P450	cauline leaf	enablesheme binding	other binding
XP_029116337.1	500 mM	Down	AtALG3	cauline leaf	involved inprotein glycosylation	cellular protein modification process
XP_010939661.1	500 mM	Down	F18D22_60	cauline leaf	enables protein serine kinase activity	catalytic activity
XP_010942295.1	500 mM	Down	galacturonosyltransferase 4	cauline leaf	enablespolygalacturonate 4-alpha-galacturonosyltransferase activity	transferase activity
XP_010930253.1	500 mM	Down	basic leucine-zipper 69	cauline leaf	enablestranscription cis-regulatory region binding	nucleic acid binding
XP_010908922.1	500 mM	Down	cadmium 2+ induced	cauline leaf	located incytosol	cytosol
XP_010937827.1	500 mM	Down	lipid phosphate phosphatase gamma	cauline leaf	involved inlipid biosynthetic process	other metabolic processes
XP_010936184.1	500 mM	Down	GRF1	pericycle	enables protein binding	protein binding
XP_010914766.1	500 mM	Down	F6F22_18	cauline leaf	part ofAP-4 adaptor complex	cytoplasm
XP_010909712.1	500 mM	Down	NAC032	cauline leaf	acts upstream of or withinpositive regulation of transcription, DNA-templated	nucleobase-containing compound metabolic process
XP_010909060.1	500 mM	Down	0	cauline leaf	located innucleus	nucleus
XP_010937336.1	500 mM	Down	RPM1-induced protein kinase	cauline leaf	located inmitochondrion	mitochondrion
XP_010939912.1	500 mM	Down	ATRANGAP1	cauline leaf	located innuclear envelope	nuclear envelope
XP_010910988.2	500 mM	Down	HMGR1	root	is active inperoxisomal membrane	cytoplasm
XP_010910574.1	500 mM	Down	T6G15_80	cauline leaf	located innucleus	nucleus
XP_010910527.1	500 mM	Down	0	cauline leaf	located in chloroplast	chloroplast
XP_010941596.1	500 mM	Down	AT-SYR1	cauline leaf	enablesSNAP receptor activity	other molecular functions
XP_010912812.1	500 mM	Down	#N/A	root	enablestransmembrane transporter activity	transporter activity
XP_010940594.1	500 mM	Down	ATBET11	cauline leaf	located inintegral component of Golgi membrane	other membranes
XP_010939800.1	500 mM	Down	F1M20_15	cauline leaf	located in chloroplast	chloroplast
XP_010914644.1	500 mM	Down	ATSFR2	cauline leaf	enablesglycosyltransferase activity	transferase activity
XP_010930536.3	500 mM	Down	CXE18	shoot apex	involved inpollen tube growth	growth
XP_010935875.1	500 mM	Down	ATAGG1	whole plant	enables protein binding	protein binding
XP_029124351.1	500 mM	Down	DEK1	free nuclear endosperm	involved inpositive regulation of DNA endoreduplication	other metabolic processes
XP_010908735.1	500 mM	Down	FH1	cauline leaf	located innucleus	nucleus
XP_029120922.1	500 mM	Down	ATTOM1	cauline leaf	located inplant-type vacuole membrane	vacuole
XP_029118408.1	500 mM	Down	C-terminally encoded peptide receptor 2	cauline leaf	involved inregulation of root development	multicellular organism development
XP_010939358.1	500 mM	Down	DRG	cauline leaf	enablestranscription cis-regulatory region binding	nucleic acid binding
XP_010938888.2	500 mM	Down	methionine sulfoxide reductase B 2	cauline leaf	located in chloroplast	chloroplast
XP_019710539.1	500 mM	Down	0	cauline leaf	involved inresponse to ozone	response to stress
XP_010913110.1	500 mM	Down	#N/A	#N/A	involved inbiological_process	unknown biological processes
XP_010939692.1	500 mM	Down	14-3-3OMEGA	cauline leaf	located incytosol	cytosol
XP_010939727.1	500 mM	Down	MEE68	cauline leaf	enables protein binding	protein binding
XP_029117983.1	500 mM	Down	SIG1	cauline leaf	involved inphotosystem stoichiometry adjustment	other cellular processes
XP_010939935.1	500 mM	Down	zinc finger protein 8	cauline leaf	enablesDNA-binding transcription factor activity	DNA-binding transcription factor activity
XP_010913310.1	500 mM	Down	CZF2	shoot apex	acts upstream of or within cellular response to hypoxia	response to abiotic stimulus
NP_001306843.1	500 mM	Down	#N/A	fruit	acts upstream of or withinUDP-L-arabinose metabolic process	nucleobase-containing compound metabolic process
XP_019703538.1	500 mM	Down	phosphorylethanolamine cytidylyltransferase 1	cauline leaf	involved inphosphatidylethanolamine biosynthetic process	other metabolic processes
XP_010939688.1	500 mM	Down	F14M13_18	cauline leaf	acts upstream of or withinvegetative to reproductive phase transition of meristem	anatomical structure development
XP_010943963.1	500 mM	Down	0	shoot apex	involved inprotein phosphorylation	cellular protein modification process
XP_010914566.2	500 mM	Down	#N/A	#N/A	enables protein binding	protein binding
XP_010939885.3	500 mM	Down	TIFY10B	cauline leaf	enables protein binding	protein binding
XP_010905015.1	500 mM	Down	ABCB21	shoot apex	enablesATPase-coupled transmembrane transporter activity	transporter activity
XP_010908997.1	500 mM	Down	Inner Nuclear Membrane Protein A	cauline leaf	located in chloroplast	chloroplast
XP_010930642.1	500 mM	Down	seuss	cauline leaf	involved innegative regulation of transcription by RNA polymerase II	nucleobase-containing compound metabolic process
XP_029117860.1	500 mM	Down	RPS3	cauline leaf	acts upstream of or withinplant-type hypersensitive response	response to stress
XP_010939818.1	500 mM	Down	CAB4	cauline leaf	located in chloroplast thylakoid	chloroplast

## Sheet: Supplemental Table S3
SUPPLEMENTAL TABLE S3 Transcription factors among DEGs
Family Name	TF Locus Id	Protein Name	Sub Family	Gene Name , Synonym	Sequences
Alfin-like	Egu007580		NA	AL3	Nucl-Prot
AP2-EREBP	Egu017648		NA	ATERF#011, CEJ1, Rap2.1	Nucl-Prot
AP2-EREBP	Egu012637		NA	CRF4	Nucl-Prot
AP2-EREBP	Egu032409		NA	ATERF-9, ATERF9, ERF9	Nucl-Prot
AP2-EREBP	Egu031467		NA	ANT, CKC, CKC1, DRG	Nucl-Prot
AP2-EREBP	Egu002515		NA		Nucl-Prot
ARF	Egu020629		NA	ARF9	Nucl-Prot
ARF	Egu000400		NA	ARF1-BP, ARF2, HSS	Nucl-Prot
ARF	Egu003240		NA	ARF3, ETT, ETTIN	Nucl-Prot
bHLH	Egu008813	bHLH98	NA	SPCH	Nucl-Prot
bHLH	Egu032025	bHLH63	NA	CIB1	Nucl-Prot
bHLH	Egu017964	bHLH60	NA		Nucl-Prot
bHLH	Egu008813	bHLH98	NA	SPCH	Nucl-Prot
bHLH	Egu001956	bHLH78	NA		Nucl-Prot
bHLH	Egu010775	bHLH57	NA		Nucl-Prot
bHLH	Egu001956	bHLH78	NA		Nucl-Prot
bHLH	Egu008813	bHLH98	NA	SPCH	Nucl-Prot
bHLH	Egu023673	bHLH97	NA	FMA	Nucl-Prot
bHLH	Egu023127	bHLH8	NA	PAP3, PIF3, POC1	Nucl-Prot
bHLH	Egu010382	bHLH16	NA	UNE10	Nucl-Prot
bHLH	Egu023127	bHLH8	NA	PAP3, PIF3, POC1	Nucl-Prot
bHLH	Egu032306	bHLH48	NA		Nucl-Prot
bHLH	Egu020943	bHLH68	NA		Nucl-Prot
bZIP	Egu016498		NA	ABF1	Nucl-Prot
bZIP	Egu022212	bZIP63	NA	AtbZIP63, BZO2H3	Nucl-Prot
bZIP	Egu023296	bZIP69	NA		Nucl-Prot
bZIP	Egu000227	bZIP53	NA	ATBZIP53	Nucl-Prot
C2C2-CO-like	Egu017406		NA	COL9	Nucl-Prot
C2C2-CO-like	Egu018648		NA	LZF1, STH3	Nucl-Prot
C2C2-CO-like	Egu019076		NA	COL16	Nucl-Prot
C2C2-Gata	Egu030914		NA	GATA-11	Nucl-Prot
C2H2	Egu000847		NA	MBD9	Nucl-Prot
C2H2	Egu015874		NA		Nucl-Prot
C2H2	Egu010390		NA		Nucl-Prot
C2H2	Egu010939		NA		Nucl-Prot
C2H2	Egu024424		NA		Nucl-Prot
C2H2	Egu031913		NA	ZFP8	Nucl-Prot
C2H2	Egu001750		NA	C2H2, CZF2, ZAT6	Nucl-Prot
C2H2	Egu002390		NA	SEU	Nucl-Prot
C3H	Egu007447		NA		Nucl-Prot
C3H	Egu031622		NA		Nucl-Prot
C3H	Egu024355		NA		Nucl-Prot
CAMTA	Egu012871	CAMTA5	NA		Nucl-Prot
CAMTA	Egu015177	CAMTA4	NA		Nucl-Prot
CCAAT-HAP5	Egu019280		NA	NF-YC11	Nucl-Prot
G2-like	Egu018014		NA		Nucl-Prot
G2-like	Egu027303		NA	AtPHR1, PHR1	Nucl-Prot
GRAS	Egu010763	GRAS30	NA	SCL8	Nucl-Prot
GRF	Egu024202	GRF1	NA	AtGRF1	Nucl-Prot
Homeobox	Egu009630		HD-Zip III	IFL, IFL1, REV	Nucl-Prot
Homeobox	Egu004288	HB14	HD-Zip III	ATHB-14, ATHB14, PHB, PHB-1D	Nucl-Prot
Homeobox	Egu032606		BEL	BLH4, SAW2	Nucl-Prot
JUMONJI	Egu015314		NA		Nucl-Prot
JUMONJI	Egu027255		NA		Nucl-Prot
MADS	Egu024356		TypeII	AGL7, AP1	Nucl-Prot
MYB	Egu018896	MYB3R4	MYB3Rs	AtMYB3R4, MYB3R-4	Nucl-Prot
MYB	Egu025254	MYB106	R2R3-MYBs	AtMYB106, MYB106, NOK	Nucl-Prot
MYB	Egu018896	MYB3R4	MYB3Rs	AtMYB3R4, MYB3R-4	Nucl-Prot
NAC	Egu021847		NA	anac021, ANAC022, NAC1	Nucl-Prot
NAC	Egu012698		NA	anac081, ATAF2	Nucl-Prot
NAC	Egu013813		NA	anac047	Nucl-Prot
NAC	Egu002289		NA	anac034, ANAC035	Nucl-Prot
NAC	Egu002289		NA	anac034, ANAC035	Nucl-Prot
NAC	Egu000344		NA	anac032	Nucl-Prot
NLP	Egu023288	NLP8	NA		Nucl-Prot
PHD	Egu017081		NA		Nucl-Prot
TCP	Egu020985		NA	TCP3	Nucl-Prot
Trihelix	Egu030235		NA		Nucl-Prot
Trihelix	Egu030327		NA	AT-GT2, GT2	Nucl-Prot
TUB	Egu002880	TLP4	NA	AtTLP8	Nucl-Prot
WRKY	Egu012604	WRKY70	NA	ATWRKY70, WRKY70	Nucl-Prot
WRKY	Egu018275	WRKY11	NA	AtWRKY11, WRKY11	Nucl-Prot
WRKY	Egu021032	WRKY28	NA	AtWRKY28, WRKY28	Nucl-Prot
ZF-HD	Egu031595	HB22	NA	ATHB22, MEE68	Nucl-Prot

## Sheet: Supplemental Table S4
SUPPLEMENTAL TABLE S4 Primers used for plasmid construction and Q-PCR
Name	Sequence (5'-3')	Usage
EgSPCHcds-F	CACCATGGGAGACGGCTTATCTGAAC	Plasmid construction
EgSPCHcds-R	TGAGAATGTTTGCAGAATTTCCTGTG	Plasmid construction
EgSPCHqrt-F	GACGGGCAGAACAAGATGTC	Q-PCR
EgSPCHqrt-R	GCATGGCATCAATGATCGGA	Q-PCR
LOC105038400qrt-F	ATGCTCAGAGGCAATCAGGT	Q-PCR
LOC105038400qrt-R	GAGCTCCAGCCATGAGAGAT	Q-PCR
LOC105039708qrt-F	CCCAAGCTCCCTGTAATCCA	Q-PCR
LOC105039708qrt-R	TGAGGGCTGCTTCTCCTATG	Q-PCR
LOC105047182qrt-F	TTTGGCACTCACAGAACAGC	Q-PCR
LOC105047182qrt-R	CGTGACCGCACTCCTACTAT	Q-PCR
LOC105048273qrt-F	TTTGCTTGCAGTTGGAGCAT	Q-PCR
LOC105048273qrt-R	CACATCAGGACGTATCGCA	Q-PCR
LOC105054663qrt-F	GAAGCAGTGCAAGACTGGAG	Q-PCR
LOC105054663qrt-R	GCCTCCTTCTCAAGTCCCAT	Q-PCR
LOC105055971qrt-F	AGCAGGAACTGGACTCTGTC	Q-PCR
LOC105055971qrt-R	AGGGAGAGTGGTGTTGATGG	Q-PCR
LOC105057675qrt-F	CTTGCTCTCTCTCAGCTTGC	Q-PCR
LOC105057675qrt-R	CCTGCACAACAAACTTTGGC	Q-PCR
LOC105058130qrt-F	ACTGTGGTCGCAAATGAGTG	Q-PCR
LOC105058130qrt-R	TTACCTTATCCCGCAACCGT	Q-PCR
LOC105059761qrt-F	TGGTGGGATCTTGCCTGATT	Q-PCR
LOC105059761qrt-R	TCCAGAAATGACAGCCACCT	Q-PCR

## Sheet: Supplemental Table S5
SUPPLEMENTAL TABLE S5 Qualities of clean reads from RNA-Seq
Sample name	MocK1.R1	MocK1.R2	Mock2.R1	Mock2.R2	Mock3.R1	Mock3.R2	100-1.R1	100-1.R2	100-2.R1	100-2.R2	100-3.R1	100-3.R1	250-1.R1	250-1.R2	250-2.R1	250-2.R2	250-3.R1	250-3.R2	500-1.R1	500-1.R2	500-2.R1	500-2.R2	500-3.R1	500-3.R2
Total Sequences	31479022	31479022	73518969	73518969	33473261	33473261	38011281	38011281	31195205	31195205	35682184	35682184	51949553	51949553	77609571	77609571	48688244	48688244	31746231	31746231	35629715	35629715	40392056	40392056
Sequences flagged as poor quality	0	0	0	0	0	0	0	0	0	0	0	0	0	0	0	0	0	0	0	0	0	0	0	0
Sequence length	76	76	76	76	76	76	76	76	76	76	76	76	76	76	76	76	76	76	76	76	76	76	76	76
%GC	55	56	55	56	55	56	61	65	56	57	56	58	59	63	55	56	55	56	55	56	58	59	57	58
Average Total Sequence Length	4.41146e+07
Average %GC	57.2083
